# Supplementary material for: Testing the Efficacy of DNA Barcodes for Identifying the Vascular Plants of Canada
Source: PLoS One. 2017 Jan 10;12(1):e0169515. doi: 10.1371/journal.pone.0169515 (PMC5224991; doi:10.1371/journal.pone.0169515)
Supplement: S1 File — Raw MPD and MNTD values for the vascular plant families of Canada (Table A). Raw MPD and MNTD values for the vascular plant genera of Canada (Table B). The biogeographic region, number of families, MPD, and MNTD for the 28 Canadian localities employed as a basis to test barcode resolution (Table C). The mean taxonomic resolution to family, genus, and species for all 28 localities employed as a basis to test barcode resolution and for the subset of 1074 species with sequence data for all three barcode regions (Table D). (XLSX) [file pone.0169515.s003.xlsx]

## Sheet: Table A
rbcL					matK					ITS2
Family	ntaxa	mpd.obs	mntd.obs		Family	ntaxa	mpd.obs	mntd.obs		Family	ntaxa	mpd.obs	mntd.obs
Acanthaceae	1	NA	NA		Acanthaceae	1	NA	NA		Actinidiaceae	1	NA	NA
Acoraceae	2	2e-06	2e-06		Acoraceae	1	NA	NA		Adoxaceae	9	0.148729	0.0354291
Actinidiaceae	1	NA	NA		Adiantaceae	1	NA	NA		Alismataceae	9	0.220685	0.0209927
Adiantaceae	7	0.132951	0.0468627		Adoxaceae	11	0.0300203	0.00454056		Amaranthaceae	75	0.266036	0.0201224
Adoxaceae	15	0.0135871	0.00404265		Alismataceae	6	0.0532851	0.00216722		Amaryllidaceae	13	0.468022	0.0686882
Alismataceae	11	0.103501	0.0108301		Amaranthaceae	36	0.13951	0.0227122		Anacardiaceae	4	0.0648166	0.0482973
Amaranthaceae	85	0.0889337	0.00600216		Amaryllidaceae	3	0.0253863	0.0198296		Apiaceae	66	0.315392	0.0468752
Amaryllidaceae	16	0.0384334	0.00526625		Anacardiaceae	5	0.0192554	0.0112444		Apocynaceae	14	0.312052	0.003681
Anacardiaceae	7	0.0190687	0.00602264		Apiaceae	59	0.0620834	0.0105636		Aquifoliaceae	2	0.0620764	0.0620764
Annonaceae	1	NA	NA		Apocynaceae	12	0.0817649	0.0120111		Araceae	3	1.12369	1.03395
Apiaceae	98	0.0314728	0.00373285		Aquifoliaceae	2	0.0050014	0.0050014		Araliaceae	9	0.2619	0.023298
Apocynaceae	20	0.0365354	0.00113859		Araceae	8	0.171761	0.035213		Aristolochiaceae	1	NA	NA
Aquifoliaceae	4	0.0147496	0.0112952		Araliaceae	8	0.0584055	0.0138652		Asparagaceae	1	NA	NA
Araceae	14	0.109508	0.0100863		Aristolochiaceae	2	0.00148142	0.00148142		Asteraceae	481	0.373212	0.0209257
Araliaceae	13	0.0443554	0.00735426		Asparagaceae	14	0.154847	0.0263315		Balsaminaceae	6	0.0910965	0.0167534
Aristolochiaceae	4	0.11778	0.0266555		Asteraceae	239	0.069868	0.00592418		Berberidaceae	7	0.247827	0.0709356
Asparagaceae	27	0.0975936	0.0084875		Balsaminaceae	7	0.0378692	0.00792444		Betulaceae	18	0.0639015	0.00633152
Aspleniaceae	6	0.0872502	0.0628362		Berberidaceae	7	0.155731	0.0842223		Bignoniaceae	3	0.0181308	0.0117457
Asteraceae	569	0.0728978	0.00220044		Betulaceae	20	0.0691523	0.0273247		Boraginaceae	42	0.578852	0.0537887
Athyriaceae	1	NA	NA		Boraginaceae	21	0.106504	0.011477		Brassicaceae	208	0.188715	0.0183943
Balsaminaceae	8	0.0204316	0.00427043		Brassicaceae	82	0.0700017	0.015335		Cabombaceae	2	0.457705	0.457705
Berberidaceae	10	0.0715255	0.0282633		Butomaceae	1	NA	NA		Cactaceae	1	NA	NA
Betulaceae	25	0.0125988	0.00154602		Cactaceae	1	NA	NA		Campanulaceae	17	0.432506	0.116531
Bignoniaceae	4	0.00760789	0.00380486		Campanulaceae	14	0.153371	0.0292793		Cannabaceae	3	0.124916	0.0941321
Blechnaceae	4	0.0758322	0.0669788		Cannabaceae	2	0.099219	0.099219		Caprifoliaceae	7	0.812257	0.375303
Boraginaceae	74	0.057864	0.00472431		Caprifoliaceae	23	0.113762	0.0117605		Caryophyllaceae	121	0.310926	0.0325066
Brassicaceae	233	0.0320072	0.00253123		Caryophyllaceae	41	0.18407	0.0286666		Celastraceae	6	0.480638	0.0721168
Butomaceae	1	NA	NA		Celastraceae	11	0.102689	0.0150142		Cistaceae	5	0.0957861	0.0230894
Buxaceae	1	NA	NA		Ceratophyllaceae	1	NA	NA		Cleomaceae	2	0.250065	0.250065
Cactaceae	3	0.0454363	0.0227191		Cleomaceae	1	NA	NA		Clethraceae	1	NA	NA
Campanulaceae	27	0.0916568	0.00938664		Convolvulaceae	6	0.197	0.0301418		Convolvulaceae	3	0.875113	0.537401
Cannabaceae	5	0.054585	0.0173885		Cornaceae	5	0.0609372	0.0359586		Cornaceae	3	0.0165501	0.00827606
Caprifoliaceae	48	0.0756078	0.00295649		Crassulaceae	1	NA	NA		Crassulaceae	15	0.394299	0.156242
Caryophyllaceae	134	0.0804929	0.00746459		Cucurbitaceae	2	0.0335326	0.0335326		Cucurbitaceae	5	0.166928	0.112078
Celastraceae	15	0.0508112	0.00426553		Cupressaceae	1	NA	NA		Cupressaceae	6	0.130631	0.0572361
Ceratophyllaceae	2	0.00382486	0.00382486		Cyperaceae	119	0.0551726	0.00627237		Cyperaceae	112	0.272376	0.0573934
Cistaceae	6	0.0511457	2e-06		Diapensiaceae	1	NA	NA		Diapensiaceae	1	NA	NA
Cleomaceae	3	0.0449798	0.0302935		Dioscoreaceae	1	NA	NA		Droseraceae	3	0.0333737	0.0195441
Clethraceae	1	NA	NA		Droseraceae	2	0.0274964	0.0274964		Elaeagnaceae	4	0.109904	0.0831888
Commelinaceae	4	0.125378	0.06269		Elaeagnaceae	5	0.0504721	0.0195575		Elatinaceae	3	0.0403395	0.0373894
Convolvulaceae	17	0.241043	0.055616		Elatinaceae	4	0.00318871	2e-06		Ericaceae	61	0.193912	0.0236195
Cornaceae	13	0.0620412	0.013073		Ericaceae	54	0.107105	0.0134623		Euphorbiaceae	17	0.529934	0.225785
Crassulaceae	22	0.0606368	0.0179559		Euphorbiaceae	13	0.0987843	0.0273429		Fabaceae	156	0.364596	0.0376698
Cucurbitaceae	6	0.0456613	0.0215218		Fabaceae	104	0.129055	0.0113535		Fagaceae	6	0.109358	0.0680241
Cupressaceae	8	0.0150039	0.00145092		Fagaceae	8	0.0265073	0.0115275		Gentianaceae	29	0.193374	0.0426397
Cyperaceae	397	0.0329383	0.00395788		Gentianaceae	13	0.125024	0.029053		Geraniaceae	9	0.142697	0.0786502
Dennstaedtiaceae	2	0.119586	0.119586		Grossulariaceae	20	0.0121692	0.0034306		Grossulariaceae	16	0.0211542	0.00557949
Diapensiaceae	2	0.0152207	0.0152207		Haloragaceae	3	0.0246808	0.0239943		Haloragaceae	10	0.0784442	0.00856904
Dioscoreaceae	1	NA	NA		Hamamelidaceae	1	NA	NA		Hydrangeaceae	6	0.139063	0.0242614
Droseraceae	4	0.0103693	0.00582627		Hydrangeaceae	2	0.00318844	0.00318844		Hydrocharitaceae	11	0.944145	0.271321
Dryopteridaceae	37	0.135131	0.0216771		Hydrocharitaceae	4	0.0636083	0.033434		Hypericaceae	10	0.189737	0.0553738
Elaeagnaceae	6	0.0413179	0.0238744		Hydrophyllaceae	5	0.0728291	0.0260945		Iridaceae	8	0.0443106	0.0229579
Elatinaceae	4	0.00913535	0.0038844		Hypericaceae	2	0.023687	0.023687		Isoetaceae	10	0.0066693	0.000264878
Equisetaceae	10	0.0454449	0.00989826		Iridaceae	12	0.0703164	0.0126203		Juglandaceae	4	0.0428354	0.00731067
Ericaceae	71	0.0991798	0.0119776		Juglandaceae	5	0.00541002	0.000668505		Juncaceae	19	0.282554	0.00814443
Eriocaulaceae	2	2e-06	2e-06		Juncaceae	39	0.174246	0.00916324		Juncaginaceae	4	0.211805	0.126694
Euphorbiaceae	25	0.0471697	0.0138645		Juncaginaceae	2	0.0163791	0.0163791		Lamiaceae	36	0.578081	0.195381
Fabaceae	211	0.160152	0.0091937		Lamiaceae	22	0.0844245	0.0203313		Lentibulariaceae	10	0.760745	0.298309
Fagaceae	14	0.0146222	0.00755637		Lauraceae	1	NA	NA		Liliaceae	6	0.505357	0.246822
Gentianaceae	34	0.0646271	0.0116061		Lentibulariaceae	4	0.179508	0.0157188		Limnanthaceae	1	NA	NA
Geraniaceae	17	0.0357376	0.0112195		Liliaceae	18	0.0883778	0.0184231		Linaceae	8	0.272493	0.0624371
Grossulariaceae	23	0.00882983	0.00151764		Limnanthaceae	2	0.048885	0.048885		Linderniaceae	1	NA	NA
Haemodoraceae	1	NA	NA		Linaceae	3	0.13418	0.0682383		Loasaceae	4	0.0588707	0.0137375
Haloragaceae	15	0.0402231	0.00180317		Lythraceae	1	NA	NA		Lythraceae	8	0.313223	0.167158
Hamamelidaceae	1	NA	NA		Magnoliaceae	1	NA	NA		Magnoliaceae	1	NA	NA
Hyacinthaceae	1	NA	NA		Malvaceae	7	0.0302239	0.00602685		Malvaceae	24	0.199908	0.0272486
Hydrangeaceae	5	0.0144758	0.00723892		Melanthiaceae	8	0.136699	0.0254322		Marsileaceae	1	NA	NA
Hydrocharitaceae	12	0.0903911	0.0278279		Melastomataceae	1	NA	NA		Melanthiaceae	7	0.776612	0.0218918
Hydrophyllaceae	5	0.0328828	0.012227		Menispermaceae	1	NA	NA		Melastomataceae	1	NA	NA
Hymenophyllaceae	1	NA	NA		Menyanthaceae	1	NA	NA		Menispermaceae	1	NA	NA
Hypericaceae	17	0.0816383	0.00975962		Montiaceae	16	0.0669607	0.0237141		Menyanthaceae	4	0.58321	0.152904
Hypoxidaceae	1	NA	NA		Moraceae	1	NA	NA		Molluginaceae	2	0.343673	0.343673
Iridaceae	24	0.0559692	0.00794996		Myricaceae	2	0.0150281	0.0150281		Montiaceae	16	0.0873507	0.0340899
Isoetaceae	10	5.2e-06	2.5e-06		Nyctaginaceae	1	NA	NA		Moraceae	2	2e-06	2e-06
Juglandaceae	8	0.000955161	0.000477884		Nymphaeaceae	2	0.00160864	0.00160864		Myricaceae	4	0.0296722	0.0223718
Juncaceae	69	0.095171	0.00395756		Oleaceae	11	0.0143167	0.00569372		Nelumbonaceae	1	NA	NA
Juncaginaceae	4	0.038361	0.0197914		Onagraceae	22	0.0543104	0.0150421		Nyctaginaceae	6	0.133275	0.00692507
Lamiaceae	92	0.0616069	0.00360179		Orchidaceae	24	0.114818	0.0233737		Nymphaeaceae	5	0.308753	0.0494779
Lauraceae	2	0.00753267	0.00753267		Orobanchaceae	24	0.0927399	0.0273817		Oleaceae	11	0.132052	0.033076
Lentibulariaceae	11	0.100611	0.0319508		Oxalidaceae	2	0.0736633	0.0736633		Onagraceae	54	0.101479	0.00783247
Liliaceae	29	0.0500253	0.0052393		Papaveraceae	19	0.134383	0.0239079		Orchidaceae	50	0.63876	0.0612453
Limnanthaceae	2	0.0277273	0.0277273		Penthoraceae	1	NA	NA		Orobanchaceae	49	0.372449	0.0516499
Linaceae	12	0.0564778	0.00672315		Phrymaceae	5	0.0718798	0.0420625		Oxalidaceae	3	0.368895	0.187952
Linderniaceae	1	NA	NA		Phytolaccaceae	1	NA	NA		Papaveraceae	23	0.282366	0.078054
Loasaceae	4	0.00964492	0.00482338		Pinaceae	6	0.0774368	0.0354504		Penthoraceae	1	NA	NA
Loranthaceae	1	NA	NA		Plantaginaceae	37	0.165422	0.0326411		Phrymaceae	9	0.067414	0.0247344
Lycopodiaceae	20	0.141365	0.0034495		Poaceae	242	0.0962939	0.00834535		Pinaceae	16	0.284024	0.0181434
Lythraceae	6	0.0814177	0.0516976		Polemoniaceae	7	0.0884764	0.0288226		Plantaginaceae	77	0.447243	0.0387747
Magnoliaceae	2	0.0691154	0.0691154		Polygalaceae	3	0.135334	0.107696		Plumbaginaceae	4	0.551814	0.153444
Malvaceae	24	0.0321009	0.00529199		Polygonaceae	25	0.153675	0.052082		Poaceae	235	0.394145	0.0390571
Marsileaceae	2	0.015625	0.015625		Portulacaceae	1	NA	NA		Podostemaceae	1	NA	NA
Martyniaceae	1	NA	NA		Potamogetonaceae	6	0.0313185	0.0127234		Polemoniaceae	39	0.105953	0.0165074
Melanthiaceae	13	0.0817405	0.011426		Primulaceae	16	0.106262	0.0195545		Polygalaceae	5	0.11636	0.0667749
Melastomataceae	1	NA	NA		Pteridaceae	1	NA	NA		Polygonaceae	41	0.534941	0.100538
Menispermaceae	1	NA	NA		Ranunculaceae	39	0.153881	0.0181153		Portulacaceae	2	0.480876	0.480876
Menyanthaceae	4	0.0643953	0.00969143		Rhamnaceae	7	0.0763258	0.00972125		Potamogetonaceae	26	0.0851553	0.019124
Molluginaceae	2	0.19667	0.19667		Rosaceae	128	0.118325	0.0058723		Primulaceae	37	0.270283	0.0495759
Montiaceae	29	0.0333703	0.0053586		Rubiaceae	12	0.0931409	0.0366815		Ranunculaceae	93	0.335581	0.034051
Moraceae	3	0.0314137	0.0157078		Rutaceae	1	NA	NA		Resedaceae	4	0.0836146	0.0649489
Myricaceae	4	0.00436503	0.00187086		Salicaceae	82	0.00928662	0.000665174		Rhamnaceae	8	0.156313	0.0180927
Nartheciaceae	2	0.210556	0.210556		Santalaceae	3	0.166857	0.0834297		Rosaceae	200	0.367729	0.033998
Nelumbonaceae	1	NA	NA		Sapindaceae	14	0.0215021	0.0107963		Rubiaceae	18	0.434395	0.0306471
Nyctaginaceae	6	0.0131878	0.00255388		Sarraceniaceae	1	NA	NA		Ruppiaceae	2	0.00244626	0.00244626
Nymphaeaceae	8	0.0209056	0.00236504		Saxifragaceae	42	0.131844	0.0158465		Rutaceae	4	0.266287	0.164693
Oleaceae	14	0.00834916	0.00192113		Scrophulariaceae	3	0.0331881	0.0182035		Salicaceae	46	0.0362156	0.0128474
Onagraceae	59	0.0557743	0.00364158		Smilacaceae	2	0.0219026	0.0219026		Santalaceae	6	1.26509	0.194652
Ophioglossaceae	25	0.0445162	0.0116736		Solanaceae	5	0.0245688	0.0124701		Sapindaceae	11	0.154041	0.0853968
Orchidaceae	61	0.0690487	0.012494		Staphyleaceae	1	NA	NA		Sarraceniaceae	2	0.260278	0.260278
Orobanchaceae	79	0.0700291	0.00765125		Thymelaeaceae	1	NA	NA		Saururaceae	1	NA	NA
Osmundaceae	3	0.047369	0.0356875		Tofieldiaceae	3	0.0378909	0.0270844		Saxifragaceae	63	0.322591	0.0355037
Oxalidaceae	5	0.0403234	0.000746025		Typhaceae	8	0.0383305	0.00625328		Scrophulariaceae	6	0.212246	0.087814
Papaveraceae	38	0.100677	0.0185756		Ulmaceae	3	0.005621	0.00395525		Selaginellaceae	8	0.390943	0.200786
Penthoraceae	1	NA	NA		Urticaceae	4	0.246723	0.185058		Solanaceae	13	0.275932	0.0924703
Phrymaceae	16	0.0231944	0.00670965		Verbenaceae	4	0.00218189	0.00109186		Staphyleaceae	1	NA	NA
Phytolaccaceae	1	NA	NA		Violaceae	12	0.0309636	0.0137503		Taxaceae	1	NA	NA
Pinaceae	31	0.0648963	0.00270275		Vitaceae	3	0.00821247	0.00410724		Thymelaeaceae	3	0.156597	0.122509
Plantaginaceae	95	0.0942251	0.00994011		Xanthorrhoeaceae	1	NA	NA		Tofieldiaceae	3	0.146191	0.108899
Platanaceae	1	NA	NA		Zosteraceae	2	0.0927108	0.0927108		Typhaceae	3	0.122302	0.103724
Plumbaginaceae	2	0.0760907	0.0760907		Means	16.9492	0.0770282	0.0249329		Ulmaceae	6	0.138694	0.0535807
Poaceae	438	0.118519	0.00427491		Standard Error	3.41333	0.00519404	0.00258144		Urticaceae	4	0.624831	0.375947
Podostemaceae	1	NA	NA							Verbenaceae	2	0.0483413	0.0483413
Polemoniaceae	43	0.0340828	0.00444756							Violaceae	29	0.102115	0.0262179
Polygalaceae	6	0.0408316	0.0229662							Zosteraceae	5	0.250716	0.0806465
Polygonaceae	85	0.0638282	0.00531968							Zygophyllaceae	1	NA	NA
Polypodiaceae	11	0.0904981	0.00344128							Means	24.5403	0.282314	0.0987393
Pontederiaceae	3	0.0525365	0.0469238							Standard Error	5.15645	0.0217904	0.0127694
Portulacaceae	3	0.0310614	0.0193743
Potamogetonaceae	27	0.0152454	0.00335341
Primulaceae	40	0.0905902	0.0116414
Pteridaceae	8	0.108273	0.0334454
Ranunculaceae	120	0.0943311	0.00574542
Resedaceae	4	0.0200768	0.0155284
Rhamnaceae	9	0.048676	0.00206954
Rosaceae	276	0.102074	0.00298362
Rubiaceae	29	0.0532663	0.0114704
Ruppiaceae	2	2e-06	2e-06
Rutaceae	4	0.0399676	0.0242947
Salicaceae	100	0.0172072	0.00046032
Salviniaceae	3	0.0101285	0.00506523
Santalaceae	5	0.185007	0.0333417
Sapindaceae	17	0.0195585	0.00220754
Sarraceniaceae	2	0.0592138	0.0592138
Saururaceae	1	NA	NA
Saxifragaceae	72	0.063498	0.00566735
Scheuchzeriaceae	1	NA	NA
Schizaeaceae	1	NA	NA
Scrophulariaceae	14	0.0445405	0.00661003
Selaginellaceae	1	NA	NA
Simaroubaceae	1	NA	NA
Smilacaceae	6	0.0180621	0.00645676
Solanaceae	29	0.0279175	0.00370434
Staphyleaceae	1	NA	NA
Tamaricaceae	1	NA	NA
Taxaceae	2	0.00764992	0.00764992
Thelypteridaceae	7	0.0753241	0.0299613
Thymelaeaceae	4	0.0191501	0.0132858
Tofieldiaceae	4	0.0164826	0.00376658
Typhaceae	11	0.0181774	0.000693706
Ulmaceae	8	0.0156282	0.0039828
Urticaceae	7	0.106183	0.045953
Verbenaceae	7	0.043163	0.0215822
Violaceae	35	0.0126772	0.00255675
Vitaceae	7	0.0125414	0.00217614
Woodsiaceae	2	0.132256	0.132256
Xanthorrhoeaceae	2	2e-06	2e-06
Xyridaceae	2	0.00392761	0.00392761
Zosteraceae	3	0.0265918	0.0233687
Zygophyllaceae	1	NA	NA
Means	28.5119	0.0552367	0.0179958
Standard Error	5.53015	0.00350123	0.00238126

## Sheet: Table B
rbcL						matK						ITS2
Family	Genus	ntaxa	mpd.obs	mntd.obs		Family	Genus	ntaxa	mpd.obs	mntd.obs		Family	Genus	ntaxa	mpd.obs	mntd.obs
Acoraceae	Acorus	2	2e-06	2e-06		Adoxaceae	Sambucus	3	3.33334e-06	2.66667e-06		Adoxaceae	Sambucus	3	0.0128864	0.00644419
Adiantaceae	Cheilanthes	2	0.0548573	0.0548573		Adoxaceae	Viburnum	7	0.00948232	0.00501312		Adoxaceae	Viburnum	5	0.0487499	0.0329847
Adoxaceae	Sambucus	5	0.00375465	0.00150322		Alismataceae	Alisma	4	0.00248658	0.00165431		Alismataceae	Alisma	2	0.00405632	0.00405632
Adoxaceae	Viburnum	9	0.00815161	0.00376444		Alismataceae	Sagittaria	2	0.00319303	0.00319303		Alismataceae	Sagittaria	6	0.0897572	0.0323241
Alismataceae	Alisma	5	3.8e-06	2.2e-06		Amaranthaceae	Amaranthus	4	0.00878131	0.00558901		Amaranthaceae	Amaranthus	12	0.0219705	0.00663624
Alismataceae	Sagittaria	6	0.0370974	0.0198534		Amaranthaceae	Atriplex	3	0.00582205	0.00407055		Amaranthaceae	Atriplex	15	0.076543	0.0325901
Amaranthaceae	Amaranthus	13	0.00751115	0.00119149		Amaranthaceae	Chenopodiastrum	2	0.0219728	0.0219728		Amaranthaceae	Bassia	2	0.0209059	0.0209059
Amaranthaceae	Atriplex	16	0.0107849	0.00418505		Amaranthaceae	Chenopodium	9	0.0120046	0.00585916		Amaranthaceae	Blitum	3	0.0189622	0.0104596
Amaranthaceae	Bassia	2	0.00382976	0.00382976		Amaranthaceae	Corispermum	4	0.00108969	2e-06		Amaranthaceae	Chenopodiastrum	2	0.16378	0.16378
Amaranthaceae	Blitum	3	0.0212213	0.0106116		Amaranthaceae	Dysphania	2	0.0347276	0.0347276		Amaranthaceae	Chenopodium	13	0.0324942	0.00747476
Amaranthaceae	Chenopodiastrum	2	0.0434417	0.0434417		Amaranthaceae	Oxybasis	2	0.0249028	0.0249028		Amaranthaceae	Corispermum	5	3.6e-06	2.6e-06
Amaranthaceae	Chenopodium	16	0.000891096	2.75e-06		Amaranthaceae	Salicornia	3	0.0139367	0.00696935		Amaranthaceae	Dysphania	3	0.10549	0.0724003
Amaranthaceae	Corispermum	5	3.6e-06	2.4e-06		Amaranthaceae	Suaeda	2	0.00509746	0.00509746		Amaranthaceae	Oxybasis	3	0.124939	0.0871936
Amaranthaceae	Dysphania	3	0.0189245	0.0147498		Amaryllidaceae	Allium	3	0.0253863	0.0198296		Amaranthaceae	Salicornia	3	0.0613515	0.0306768
Amaranthaceae	Oxybasis	5	0.0475272	0.0250446		Anacardiaceae	Rhus	2	0.0141319	0.0141319		Amaranthaceae	Salsola	3	0.0121919	0.0070966
Amaranthaceae	Polycnemum	2	0.120995	0.120995		Anacardiaceae	Toxicodendron	3	0.013238	0.00931945		Amaranthaceae	Suaeda	4	0.122732	0.0684072
Amaranthaceae	Salicornia	3	0.0104576	0.00522979		Apiaceae	Angelica	5	0.0192041	0.00991524		Amaryllidaceae	Allium	13	0.468022	0.0686882
Amaranthaceae	Salsola	3	0.00256547	0.00128373		Apiaceae	Anthriscus	2	0.0241539	0.0241539		Anacardiaceae	Rhus	2	0.0334188	0.0334188
Amaranthaceae	Suaeda	4	0.0337804	0.0165699		Apiaceae	Cicuta	2	0.00979751	0.00979751		Apiaceae	Angelica	4	0.0165406	0.00963374
Amaryllidaceae	Allium	13	0.0175838	0.00500027		Apiaceae	Conioselinum	2	2e-06	2e-06		Apiaceae	Anthriscus	2	0.0595572	0.0595572
Amaryllidaceae	Narcissus	2	2e-06	2e-06		Apiaceae	Daucus	2	0.0359739	0.0359739		Apiaceae	Chaerophyllum	2	0.0325697	0.0325697
Anacardiaceae	Rhus	4	0.0218778	0.0115823		Apiaceae	Heracleum	2	0.00317528	0.00317528		Apiaceae	Cicuta	4	0.0240744	0.0152484
Anacardiaceae	Toxicodendron	3	0.0127602	0.00894026		Apiaceae	Ligusticum	2	0.0143773	0.0143773		Apiaceae	Conioselinum	2	2e-06	2e-06
Apiaceae	Angelica	7	0.00951368	0.00423382		Apiaceae	Lomatium	11	0.0120918	0.00602366		Apiaceae	Eryngium	3	0.676293	0.373229
Apiaceae	Anthriscus	3	0.0100221	0.00625416		Apiaceae	Osmorhiza	5	0.00263673	0.00131977		Apiaceae	Heracleum	3	0.00910033	0.00455116
Apiaceae	Chaerophyllum	2	0.011381	0.011381		Apiaceae	Podistera	2	0.00157778	0.00157778		Apiaceae	Ligusticum	3	0.102713	0.0630362
Apiaceae	Cicuta	4	0.00620849	0.00279508		Apiaceae	Sanicula	4	0.00821072	0.00673996		Apiaceae	Lomatium	5	0.109025	0.0550605
Apiaceae	Conioselinum	2	4e-06	4e-06		Apiaceae	Torilis	2	0.0208709	0.0208709		Apiaceae	Osmorhiza	5	0.012954	0.00710257
Apiaceae	Daucus	2	0.0272763	0.0272763		Apocynaceae	Apocynum	2	0.0368807	0.0368807		Apiaceae	Podistera	2	0.00820031	0.00820031
Apiaceae	Eryngium	3	0.0176545	0.00882823		Apocynaceae	Asclepias	7	0.00836784	0.00262156		Apiaceae	Sanicula	3	0.0319842	0.0285143
Apiaceae	Heracleum	4	3.67e-06	3e-06		Apocynaceae	Vinca	2	0.0101995	0.0101995		Apiaceae	Thaspium	2	0.0109627	0.0109627
Apiaceae	Ligusticum	3	0.0124757	0.0074915		Aquifoliaceae	Ilex	2	0.0050014	0.0050014		Apiaceae	Zizia	2	0.00272629	0.00272629
Apiaceae	Lilaeopsis	2	0.00753754	0.00753754		Araceae	Arisaema	2	0.0139533	0.0139533		Apocynaceae	Apocynum	2	0.00550958	0.00550958
Apiaceae	Lomatium	15	0.00851881	0.00271818		Araceae	Lemna	2	0.017112	0.017112		Apocynaceae	Asclepias	9	0.0136374	0.00420768
Apiaceae	Osmorhiza	6	0.00223734	2.67e-06		Araliaceae	Aralia	3	0.019305	0.0153405		Apocynaceae	Cynanchum	3	0.00176176	0.000881879
Apiaceae	Oxypolis	2	2e-06	2e-06		Araliaceae	Hydrocotyle	2	0.015842	0.015842		Aquifoliaceae	Ilex	2	0.0620764	0.0620764
Apiaceae	Podistera	2	0.00368341	0.00368341		Aristolochiaceae	Asarum	2	0.00148142	0.00148142		Araliaceae	Aralia	3	0.0131567	0.0112272
Apiaceae	Sanicula	8	0.00561973	0.000948821		Asparagaceae	Camassia	2	0.00801497	0.00801497		Araliaceae	Hydrocotyle	2	2e-06	2e-06
Apiaceae	Thaspium	2	0.00368786	0.00368786		Asparagaceae	Maianthemum	5	0.00737394	0.0045046		Asteraceae	Achillea	6	0.0157648	0.00778048
Apiaceae	Torilis	2	0.00766071	0.00766071		Asparagaceae	Uvularia	2	0.0163889	0.0163889		Asteraceae	Agoseris	3	0.032934	0.0250521
Apiaceae	Zizia	2	4e-06	4e-06		Asteraceae	Agoseris	2	2e-06	2e-06		Asteraceae	Ambrosia	5	0.0406678	0.0164647
Apocynaceae	Apocynum	2	0.00744735	0.00744735		Asteraceae	Ambrosia	2	0.0132091	0.0132091		Asteraceae	Antennaria	20	0.0169942	0.0048546
Apocynaceae	Asclepias	13	0.00664248	0.000605089		Asteraceae	Antennaria	13	0.00291612	0.00112677		Asteraceae	Anthemis	2	0.0284499	0.0284499
Apocynaceae	Cynanchum	3	2.67e-06	2.33e-06		Asteraceae	Arctium	3	2.66667e-06	2.33333e-06		Asteraceae	Arctium	3	0.0140216	0.0089922
Apocynaceae	Vinca	2	2e-06	2e-06		Asteraceae	Arnica	9	0.00229937	0.000785487		Asteraceae	Arnica	17	0.0312473	0.0096478
Aquifoliaceae	Ilex	4	0.0147496	0.0112952		Asteraceae	Artemisia	18	0.00395066	0.00128198		Asteraceae	Artemisia	20	0.0411771	0.00972335
Araceae	Arisaema	2	0.007615	0.007615		Asteraceae	Bidens	4	0.0112475	0.000815236		Asteraceae	Balsamorhiza	2	0.0173984	0.0173984
Araceae	Lemna	4	0.00645384	0.00387067		Asteraceae	Centaurea	3	0.0041903	0.00262695		Asteraceae	Bidens	12	0.0646513	0.0140972
Araceae	Wolffia	3	0.0386063	0.0193041		Asteraceae	Cirsium	8	0.00186464	0.000612199		Asteraceae	Brickellia	2	0.0963038	0.0963038
Araliaceae	Aralia	4	0.011934	0.00752938		Asteraceae	Crepis	2	0.0194875	0.0194875		Asteraceae	Carduus	3	0.00751404	0.00563453
Araliaceae	Hydrocotyle	3	0.0182873	0.00914464		Asteraceae	Erigeron	23	0.00689928	0.00157264		Asteraceae	Centaurea	10	0.0517071	0.0213447
Araliaceae	Panax	2	0.0188855	0.0188855		Asteraceae	Eupatorium	2	0.00633816	0.00633816		Asteraceae	Cirsium	9	0.00907352	0.00316929
Aristolochiaceae	Asarum	2	2e-06	2e-06		Asteraceae	Eurybia	3	3.33334e-06	3e-06		Asteraceae	Coreopsis	5	0.0399405	0.0244565
Asparagaceae	Camassia	3	0.00793986	0.00535046		Asteraceae	Gaillardia	2	0.00160713	0.00160713		Asteraceae	Crepis	8	0.0501649	0.0301312
Asparagaceae	Maianthemum	5	0.00304918	0.00152559		Asteraceae	Helianthus	4	3.33334e-06	2e-06		Asteraceae	Echinacea	3	2.66667e-06	2.33333e-06
Asparagaceae	Muscari	3	0.00510384	0.00255292		Asteraceae	Hieracium	8	0.00399808	0.00101461		Asteraceae	Echinops	2	0.0199793	0.0199793
Asparagaceae	Ornithogalum	2	0.023581	0.023581		Asteraceae	Lactuca	3	0.00624939	0.00367179		Asteraceae	Erigeron	33	0.0680376	0.0153829
Asparagaceae	Polygonatum	3	0.00510763	0.00255482		Asteraceae	Nabalus	3	2.66667e-06	2.33333e-06		Asteraceae	Eucephalus	2	0.0115834	0.0115834
Asparagaceae	Triteleia	2	0.0114988	0.0114988		Asteraceae	Oclemena	2	0.00164851	0.00164851		Asteraceae	Eupatorium	3	0.407548	0.214541
Asparagaceae	Uvularia	3	0.00758533	0.00379366		Asteraceae	Packera	9	0.000477582	0.000147426		Asteraceae	Eurybia	6	0.0202426	0.00911865
Aspleniaceae	Asplenium	6	0.0872502	0.0628362		Asteraceae	Pilosella	3	0.011897	0.0070424		Asteraceae	Euthamia	3	0.0340514	0.0182672
Asteraceae	Achillea	6	4.67e-06	2.83e-06		Asteraceae	Rudbeckia	3	0.00552805	0.0032594		Asteraceae	Eutrochium	2	0.00786668	0.00786668
Asteraceae	Agoseris	4	0.00190131	0.000952321		Asteraceae	Saussurea	2	2e-06	2e-06		Asteraceae	Filago	2	0.348775	0.348775
Asteraceae	Ambrosia	5	0.00226943	2.2e-06		Asteraceae	Senecio	4	0.00436279	0.00205285		Asteraceae	Glebionis	2	0.0152605	0.0152605
Asteraceae	Antennaria	21	0.00185288	0.000118485		Asteraceae	Solidago	17	0.000941796	0.000292085		Asteraceae	Gnaphalium	2	0.0422918	0.0422918
Asteraceae	Anthemis	2	0.011842	0.011842		Asteraceae	Sonchus	3	0.00448767	0.00224484		Asteraceae	Grindelia	2	2e-06	2e-06
Asteraceae	Arctium	3	2.67e-06	2.33e-06		Asteraceae	Symphyotrichum	12	0.00504194	0.00170418		Asteraceae	Helenium	2	0.0104708	0.0104708
Asteraceae	Arnica	17	0.00398821	3.12e-06		Asteraceae	Tanacetum	3	0.0011326	0.000567301		Asteraceae	Helianthus	9	0.113529	0.0542365
Asteraceae	Artemisia	26	0.00624451	0.00149781		Asteraceae	Taraxacum	8	0.0031127	0.000617332		Asteraceae	Hieracium	12	0.00832505	0.00208862
Asteraceae	Askellia	2	0.00379768	0.00379768		Asteraceae	Tephroseris	3	0.00109078	0.000546391		Asteraceae	Hypochaeris	2	0.00598231	0.00598231
Asteraceae	Balsamorhiza	2	2e-06	2e-06		Asteraceae	Tragopogon	2	0.00165455	0.00165455		Asteraceae	Ionactis	2	0.00567673	0.00567673
Asteraceae	Bidens	16	0.00591936	0.000239278		Balsaminaceae	Impatiens	7	0.0378692	0.00792444		Asteraceae	Iva	2	0.0163272	0.0163272
Asteraceae	Brickellia	2	0.0149764	0.0149764		Berberidaceae	Berberis	3	0.00884281	0.00655229		Asteraceae	Krigia	2	0.240978	0.240978
Asteraceae	Carduus	3	0.00252952	0.00126576		Betulaceae	Alnus	3	0.0156731	0.0107522		Asteraceae	Lactuca	7	0.0457	0.00115928
Asteraceae	Centaurea	12	0.0107322	0.00158786		Betulaceae	Betula	11	0.00454041	0.00109226		Asteraceae	Liatris	5	0.00853888	0.00170701
Asteraceae	Cirsium	15	0.00317299	2.67e-06		Betulaceae	Corylus	3	0.00433391	0.00216796		Asteraceae	Madia	4	0.0137038	0.00685307
Asteraceae	Coreopsis	6	0.00407833	3.83e-06		Boraginaceae	Hydrophyllum	4	0.00690251	0.00507724		Asteraceae	Matricaria	2	0.0309295	0.0309295
Asteraceae	Crepis	10	0.0159919	0.00306812		Boraginaceae	Mertensia	2	0.0104448	0.0104448		Asteraceae	Microseris	2	0.0235247	0.0235247
Asteraceae	Echinacea	3	3.33e-06	3e-06		Boraginaceae	Myosotis	4	0.0210035	0.0117999		Asteraceae	Nabalus	4	0.0295692	0.0146954
Asteraceae	Echinops	2	4e-06	4e-06		Boraginaceae	Phacelia	7	0.0247777	0.00323098		Asteraceae	Nothocalais	2	0.0330235	0.0330235
Asteraceae	Ericameria	2	6e-06	6e-06		Brassicaceae	Arabis	2	0.0756588	0.0756588		Asteraceae	Omalotheca	3	0.0290756	0.0237795
Asteraceae	Erigeron	41	0.00223216	0.000478448		Brassicaceae	Barbarea	3	0.00398719	0.0019946		Asteraceae	Packera	16	0.00288002	0.00114185
Asteraceae	Eucephalus	2	1.7e-05	1.7e-05		Brassicaceae	Boechera	5	0.00475385	0.000679781		Asteraceae	Petasites	2	0.00311017	0.00311017
Asteraceae	Eupatorium	4	0.0172181	0.00860995		Brassicaceae	Cakile	2	0.00342659	0.00342659		Asteraceae	Pilosella	6	0.0116848	0.00116341
Asteraceae	Eurybia	8	0.00590201	0.00193635		Brassicaceae	Cardamine	9	0.0232526	0.00952226		Asteraceae	Pseudognaphalium	4	0.0203059	0.0107913
Asteraceae	Euthamia	3	0.00507781	0.00253991		Brassicaceae	Descurainia	3	0.0138458	0.0110075		Asteraceae	Psilocarphus	3	0.0054269	0.00271445
Asteraceae	Eutrochium	4	3.17e-06	2.5e-06		Brassicaceae	Draba	19	0.0146568	0.00493424		Asteraceae	Pyrrocoma	3	0.0114555	0.0085786
Asteraceae	Gaillardia	2	2e-06	2e-06		Brassicaceae	Erysimum	3	2.66667e-06	2.33333e-06		Asteraceae	Ratibida	2	0.0163864	0.0163864
Asteraceae	Galinsoga	2	2e-06	2e-06		Brassicaceae	Lepidium	6	0.027336	0.0102257		Asteraceae	Rudbeckia	3	0.314148	0.20504
Asteraceae	Glebionis	2	2e-06	2e-06		Brassicaceae	Nasturtium	2	2e-06	2e-06		Asteraceae	Senecio	14	0.0375219	0.0160361
Asteraceae	Gnaphalium	2	0.0192978	0.0192978		Brassicaceae	Parrya	2	0.00722629	0.00722629		Asteraceae	Silphium	4	0.0118883	0.00856459
Asteraceae	Grindelia	2	1.1e-05	1.1e-05		Brassicaceae	Sisymbrium	3	0.00456285	0.00394715		Asteraceae	Solidago	37	0.00823517	0.00108645
Asteraceae	Helenium	2	2e-06	2e-06		Campanulaceae	Campanula	7	0.0622829	0.0249427		Asteraceae	Sonchus	4	0.0712303	0.041615
Asteraceae	Helianthus	13	0.00602873	0.00301389		Campanulaceae	Lobelia	5	0.0394672	0.0222406		Asteraceae	Stephanomeria	2	0.0167514	0.0167514
Asteraceae	Hieracium	13	0.00466226	0.000585075		Caprifoliaceae	Lonicera	10	0.0113139	0.00176409		Asteraceae	Symphyotrichum	30	0.0191576	0.0056063
Asteraceae	Hypochaeris	2	0.0792394	0.0792394		Caprifoliaceae	Symphoricarpos	2	0.00152816	0.00152816		Asteraceae	Tanacetum	4	0.0118903	0.006979
Asteraceae	Inula	2	0.0153419	0.0153419		Caprifoliaceae	Valeriana	4	0.0122896	0.00909498		Asteraceae	Taraxacum	7	0.023434	0.0103779
Asteraceae	Ionactis	2	0.00380352	0.00380352		Caryophyllaceae	Arenaria	2	0.0331343	0.0331343		Asteraceae	Tephroseris	5	0.0137935	0.0049601
Asteraceae	Iva	2	2e-06	2e-06		Caryophyllaceae	Cerastium	5	0.00209833	0.00104977		Asteraceae	Tetraneuris	2	2e-06	2e-06
Asteraceae	Krigia	2	0.0498698	0.0498698		Caryophyllaceae	Dianthus	2	0.0123883	0.0123883		Asteraceae	Townsendia	4	0.20452	0.102506
Asteraceae	Lactuca	8	0.00410611	3.88e-06		Caryophyllaceae	Minuartia	2	0.0121834	0.0121834		Asteraceae	Tragopogon	4	0.00666539	0.00333361
Asteraceae	Leontodon	2	0.0117521	0.0117521		Caryophyllaceae	Moehringia	2	0.0298689	0.0298689		Asteraceae	Tripleurospermum	2	2e-06	2e-06
Asteraceae	Liatris	5	3.6e-06	2.6e-06		Caryophyllaceae	Sabulina	5	0.0375731	0.0192982		Asteraceae	Vernonia	3	0.00172311	0.000862555
Asteraceae	Logfia	2	0.00383005	0.00383005		Caryophyllaceae	Sagina	2	0.00979451	0.00979451		Balsaminaceae	Impatiens	6	0.0910965	0.0167534
Asteraceae	Madia	4	7e-06	5e-06		Caryophyllaceae	Silene	9	0.0638025	0.0315027		Berberidaceae	Berberis	5	0.0308707	0.0109135
Asteraceae	Matricaria	2	0.00386423	0.00386423		Caryophyllaceae	Stellaria	5	0.027466	0.015671		Betulaceae	Alnus	4	0.0383699	0.0193484
Asteraceae	Microseris	3	0.00252729	0.00126698		Celastraceae	Euonymus	5	0.0181407	0.0111673		Betulaceae	Betula	12	0.0100276	0.00210993
Asteraceae	Nabalus	5	0.00306277	0.00153238		Celastraceae	Parnassia	4	0.0258824	0.0110823		Betulaceae	Corylus	2	0.00562736	0.00562736
Asteraceae	Nothocalais	2	5e-06	5e-06		Convolvulaceae	Calystegia	2	0.00795288	0.00795288		Bignoniaceae	Catalpa	3	0.0181308	0.0117457
Asteraceae	Oclemena	2	6e-06	6e-06		Convolvulaceae	Cuscuta	2	0.0563977	0.0563977		Boraginaceae	Amsinckia	2	0.0345729	0.0345729
Asteraceae	Omalotheca	2	4e-06	4e-06		Cornaceae	Cornus	5	0.0609372	0.0359586		Boraginaceae	Cryptantha	3	0.0522163	0.0410609
Asteraceae	Packera	17	0.000458544	0.000228272		Cyperaceae	Carex	94	0.0292201	0.00508161		Boraginaceae	Cynoglossum	2	0.0567543	0.0567543
Asteraceae	Petasites	3	4e-06	3e-06		Cyperaceae	Cyperus	2	2e-06	2e-06		Boraginaceae	Hackelia	2	2e-06	2e-06
Asteraceae	Pilosella	6	5e-06	3.33e-06		Cyperaceae	Eleocharis	4	0.0245857	0.012294		Boraginaceae	Lappula	2	0.0191911	0.0191911
Asteraceae	Pseudognaphalium	4	0.0025371	4e-06		Cyperaceae	Eriophorum	8	0.0169946	0.00270318		Boraginaceae	Lithospermum	6	0.0233903	0.0110892
Asteraceae	Psilocarphus	3	0.00769827	0.00385014		Cyperaceae	Kobresia	3	0.0162911	0.0136386		Boraginaceae	Mertensia	4	0.00550317	0.00343916
Asteraceae	Pyrrocoma	3	1.8e-05	1.07e-05		Cyperaceae	Schoenoplectus	2	0.00900328	0.00900328		Boraginaceae	Phacelia	8	0.107793	0.0353542
Asteraceae	Ratibida	2	2e-06	2e-06		Cyperaceae	Scirpus	3	0.011543	0.0107195		Brassicaceae	Alyssum	4	0.105836	0.0110093
Asteraceae	Rudbeckia	4	0.00508239	2e-06		Droseraceae	Drosera	2	0.0274964	0.0274964		Brassicaceae	Arabidopsis	3	0.039829	0.0199155
Asteraceae	Saussurea	3	2.67e-06	2.33e-06		Elaeagnaceae	Elaeagnus	3	0.0284344	0.0265163		Brassicaceae	Arabis	5	0.0568622	0.00140461
Asteraceae	Senecio	13	0.00722203	0.002384		Elaeagnaceae	Shepherdia	2	0.0091193	0.0091193		Brassicaceae	Barbarea	3	0.00937021	0.00468611
Asteraceae	Silphium	4	0.00252095	2e-06		Elatinaceae	Elatine	4	0.00318871	2e-06		Brassicaceae	Boechera	12	0.00457015	0.00204708
Asteraceae	Solidago	39	0.000402315	0.000198271		Ericaceae	Arctostaphylos	2	2e-06	2e-06		Brassicaceae	Borodinia	3	0.00948991	0.00474596
Asteraceae	Sonchus	4	0.00382564	0.00191374		Ericaceae	Arctous	2	0.00341761	0.00341761		Brassicaceae	Brassica	5	0.0218023	0.0107689
Asteraceae	Stephanomeria	2	0.00379939	0.00379939		Ericaceae	Cassiope	3	0.00822477	0.00570607		Brassicaceae	Braya	5	0.0153438	2.2e-06
Asteraceae	Symphyotrichum	36	0.00564436	0.000107671		Ericaceae	Gaultheria	4	0.0191037	0.0143644		Brassicaceae	Cakile	2	0.00345557	0.00345557
Asteraceae	Tanacetum	5	0.00548592	0.00235858		Ericaceae	Harrimanella	2	0.0264156	0.0264156		Brassicaceae	Camelina	3	0.0190843	0.0154063
Asteraceae	Taraxacum	13	0.00334823	0.000880759		Ericaceae	Kalmia	4	0.0411193	0.0212981		Brassicaceae	Cardamine	18	0.0380278	0.0115142
Asteraceae	Tephroseris	5	5e-06	2.2e-06		Ericaceae	Phyllodoce	3	0.00877234	0.00765723		Brassicaceae	Descurainia	6	0.026077	0.00711709
Asteraceae	Tetraneuris	2	2e-06	2e-06		Ericaceae	Pyrola	6	0.0168411	0.0078951		Brassicaceae	Diplotaxis	2	0.0898907	0.0898907
Asteraceae	Townsendia	4	0.0212379	0.0106214		Ericaceae	Rhododendron	5	0.0148245	0.00740268		Brassicaceae	Draba	48	0.0103705	0.0026727
Asteraceae	Tragopogon	4	0.00582147	0.00291165		Ericaceae	Vaccinium	13	0.00851272	0.00293788		Brassicaceae	Erysimum	10	0.00925284	0.00381418
Asteraceae	Tripleurospermum	2	0.00769783	0.00769783		Euphorbiaceae	Euphorbia	12	0.0824818	0.0156905		Brassicaceae	Eutrema	2	0.056721	0.056721
Asteraceae	Vernonia	3	2.67e-06	2.33e-06		Fabaceae	Acmispon	2	0.0145887	0.0145887		Brassicaceae	Iberis	2	2e-06	2e-06
Asteraceae	Xanthium	2	0.0100982	0.0100982		Fabaceae	Astragalus	24	0.0116287	0.00301143		Brassicaceae	Lepidium	11	0.0953483	0.032239
Balsaminaceae	Impatiens	8	0.0204316	0.00427043		Fabaceae	Desmodium	2	0.00348312	0.00348312		Brassicaceae	Nasturtium	2	2e-06	2e-06
Berberidaceae	Berberis	5	0.00936077	0.00553972		Fabaceae	Hedysarum	4	0.0141056	0.00691324		Brassicaceae	Physaria	5	0.0119594	0.00702174
Berberidaceae	Caulophyllum	2	2e-06	2e-06		Fabaceae	Hosackia	2	0.005012	0.005012		Brassicaceae	Raphanus	2	0.00346233	0.00346233
Betulaceae	Alnus	5	3.6e-06	2.6e-06		Fabaceae	Hylodesmum	2	0.0108596	0.0108596		Brassicaceae	Rorippa	12	0.0540645	0.0240435
Betulaceae	Betula	15	7.01e-06	2.67e-06		Fabaceae	Lathyrus	8	0.0261761	0.00820849		Brassicaceae	Sisymbrium	5	0.0469914	0.0218052
Betulaceae	Corylus	3	0.00501386	0.00250793		Fabaceae	Lotus	3	0.00460305	0.00285889		Brassicaceae	Smelowskia	5	0.0109261	0.00410739
Bignoniaceae	Catalpa	3	2.67e-06	2.33e-06		Fabaceae	Lupinus	7	0.00098616	2.42857e-06		Campanulaceae	Campanula	12	0.132086	0.0271491
Blechnaceae	Woodwardia	3	0.0671215	0.0624259		Fabaceae	Medicago	3	0.0372483	0.0227681		Campanulaceae	Lobelia	2	1.13805	1.13805
Boraginaceae	Amsinckia	3	0.00251383	0.00125791		Fabaceae	Oxytropis	7	0.00564256	0.00097719		Cannabaceae	Humulus	2	0.0747903	0.0747903
Boraginaceae	Cryptantha	8	0.0124813	0.00475696		Fabaceae	Robinia	2	0.00503786	0.00503786		Caprifoliaceae	Lonicera	4	0.822954	0.511086
Boraginaceae	Cynoglossum	2	3e-06	3e-06		Fabaceae	Trifolium	20	0.0310279	0.00795976		Caryophyllaceae	Arenaria	3	0.0395168	0.0197594
Boraginaceae	Eritrichium	3	0.00512785	0.00256492		Fabaceae	Vicia	6	0.0368049	0.0228764		Caryophyllaceae	Cerastium	16	0.0666705	0.0256801
Boraginaceae	Hackelia	4	4.17e-06	3.25e-06		Fagaceae	Quercus	7	0.00528071	0.000886334		Caryophyllaceae	Dianthus	8	0.0239549	0.00189653
Boraginaceae	Hydrophyllum	6	0.00330285	0.00126499		Gentianaceae	Gentiana	7	0.0722211	0.0388086		Caryophyllaceae	Eremogone	2	0.0115551	0.0115551
Boraginaceae	Lappula	2	7e-06	7e-06		Gentianaceae	Gentianella	2	2e-06	2e-06		Caryophyllaceae	Gypsophila	4	0.181517	0.121507
Boraginaceae	Lithospermum	7	0.0118786	0.00215836		Grossulariaceae	Ribes	20	0.0121692	0.0034306		Caryophyllaceae	Minuartia	5	0.0121514	0.00607221
Boraginaceae	Mertensia	5	0.00150318	0.00075229		Haloragaceae	Myriophyllum	3	0.0246808	0.0239943		Caryophyllaceae	Paronychia	2	0.0451799	0.0451799
Boraginaceae	Myosotis	7	0.0267558	0.0103808		Hydrangeaceae	Philadelphus	2	0.00318844	0.00318844		Caryophyllaceae	Petrorhagia	3	0.0373442	0.031535
Boraginaceae	Nonea	2	0.00749074	0.00749074		Hydrocharitaceae	Elodea	2	0.00501828	0.00501828		Caryophyllaceae	Sabulina	10	0.092176	0.0120442
Boraginaceae	Phacelia	12	0.0232649	0.0048411		Hydrophyllaceae	Nemophila	3	0.0535782	0.0381732		Caryophyllaceae	Sagina	4	0.0130799	0.00821797
Boraginaceae	Plagiobothrys	2	0.015336	0.015336		Hydrophyllaceae	Romanzoffia	2	0.00797639	0.00797639		Caryophyllaceae	Saponaria	2	0.0480313	0.0480313
Boraginaceae	Pulmonaria	2	2e-06	2e-06		Hypericaceae	Hypericum	2	0.023687	0.023687		Caryophyllaceae	Scleranthus	2	0.00576919	0.00576919
Boraginaceae	Symphytum	2	2e-06	2e-06		Iridaceae	Iris	5	0.016703	0.0097958		Caryophyllaceae	Silene	24	0.0896274	0.0272816
Brassicaceae	Alyssum	4	0.0199243	0.00189784		Iridaceae	Sisyrinchium	6	0.0146898	0.00734573		Caryophyllaceae	Spergularia	6	0.0530856	0.01752
Brassicaceae	Arabidopsis	3	0.0128331	0.00768772		Juglandaceae	Carya	2	2e-06	2e-06		Caryophyllaceae	Stellaria	16	0.118721	0.0165882
Brassicaceae	Arabis	5	0.0183779	0.000764112		Juglandaceae	Juglans	3	0.00222368	0.00111284		Celastraceae	Euonymus	2	0.0778463	0.0778463
Brassicaceae	Barbarea	4	3.17e-06	2.5e-06		Juncaceae	Juncus	34	0.134513	0.00970547		Celastraceae	Parnassia	2	0.0188284	0.0188284
Brassicaceae	Boechera	14	0.0030632	0.000539884		Juncaceae	Luzula	5	0.0173058	0.00547604		Cistaceae	Crocanthemum	2	0.0577199	0.0577199
Brassicaceae	Borodinia	3	0.00251205	0.00125702		Juncaginaceae	Triglochin	2	0.0163791	0.0163791		Cistaceae	Lechea	3	2.66667e-06	2.33333e-06
Brassicaceae	Brassica	5	0.0114914	0.00460148		Lamiaceae	Clinopodium	2	0.011266	0.011266		Cornaceae	Cornus	3	0.0165501	0.00827606
Brassicaceae	Braya	5	0.00152343	0.000762715		Lamiaceae	Hedeoma	2	0.00491504	0.00491504		Crassulaceae	Hylotelephium	2	0.0092349	0.0092349
Brassicaceae	Cakile	2	2e-06	2e-06		Lamiaceae	Lycopus	4	0.0324688	0.0178102		Crassulaceae	Phedimus	3	0.12303	0.0692359
Brassicaceae	Camelina	2	2e-06	2e-06		Lamiaceae	Monarda	2	0.00201243	0.00201243		Crassulaceae	Sedum	7	0.353218	0.170551
Brassicaceae	Cardamine	25	0.00548262	0.00106482		Lamiaceae	Scutellaria	2	2e-06	2e-06		Cupressaceae	Juniperus	4	0.00597726	0.0029898
Brassicaceae	Cochlearia	2	0.0535452	0.0535452		Lentibulariaceae	Pinguicula	2	0.0225161	0.0225161		Cyperaceae	Carex	73	0.0907929	0.0212104
Brassicaceae	Descurainia	7	0.0036544	2.14e-06		Lentibulariaceae	Utricularia	2	0.00892147	0.00892147		Cyperaceae	Cyperus	5	0.598364	0.255274
Brassicaceae	Diplotaxis	2	0.00760694	0.00760694		Liliaceae	Erythronium	4	0.0102728	0.00513757		Cyperaceae	Eleocharis	11	0.0913	0.041796
Brassicaceae	Draba	55	0.00274954	0.000840439		Liliaceae	Fritillaria	2	0.0126579	0.0126579		Cyperaceae	Eriophorum	4	0.0455713	0.0304806
Brassicaceae	Erysimum	10	0.00242951	0.000583517		Liliaceae	Lilium	3	0.0170778	0.0136566		Cyperaceae	Fimbristylis	2	0.058326	0.058326
Brassicaceae	Eutrema	2	0.00378596	0.00378596		Liliaceae	Prosartes	4	0.0016414	0.000821614		Cyperaceae	Isolepis	2	0.0593247	0.0593247
Brassicaceae	Iberis	2	2e-06	2e-06		Liliaceae	Streptopus	2	2e-06	2e-06		Cyperaceae	Kobresia	2	0.0186789	0.0186789
Brassicaceae	Lepidium	13	0.0207524	0.00474467		Linaceae	Linum	3	0.13418	0.0682383		Cyperaceae	Schoenoplectiella	2	0.123626	0.123626
Brassicaceae	Nasturtium	2	2e-06	2e-06		Malvaceae	Malva	2	0.00339191	0.00339191		Cyperaceae	Scleria	2	0.641366	0.641366
Brassicaceae	Parrya	2	0.0155004	0.0155004		Malvaceae	Tilia	2	2e-06	2e-06		Droseraceae	Drosera	3	0.0333737	0.0195441
Brassicaceae	Physaria	6	0.00352548	0.000630437		Melanthiaceae	Anticlea	2	0.0158846	0.0158846		Elaeagnaceae	Elaeagnus	2	0.0882262	0.0882262
Brassicaceae	Raphanus	2	2e-06	2e-06		Melanthiaceae	Trillium	4	0.0163078	0.0126523		Elatinaceae	Elatine	3	0.0403395	0.0373894
Brassicaceae	Rorippa	13	0.0170921	0.00440299		Montiaceae	Claytonia	9	0.036289	0.0124424		Ericaceae	Arctostaphylos	2	0.00259449	0.00259449
Brassicaceae	Sisymbrium	5	0.0191181	0.00993998		Montiaceae	Montia	5	0.0663298	0.0338967		Ericaceae	Arctous	2	2e-06	2e-06
Brassicaceae	Smelowskia	5	3.6e-06	2.6e-06		Nymphaeaceae	Nuphar	2	0.00160864	0.00160864		Ericaceae	Cassiope	2	0.0191143	0.0191143
Cactaceae	Opuntia	2	2e-06	2e-06		Oleaceae	Fraxinus	5	0.00785876	0.00250039		Ericaceae	Chimaphila	2	0.0586965	0.0586965
Campanulaceae	Campanula	16	0.0341029	0.00839185		Oleaceae	Syringa	4	0.0077781	0.00466162		Ericaceae	Empetrum	3	0.00540505	0.00270352
Campanulaceae	Downingia	2	0.0309172	0.0309172		Onagraceae	Chamerion	2	0.0136922	0.0136922		Ericaceae	Gaultheria	2	0.00884914	0.00884914
Campanulaceae	Lobelia	6	0.0217886	0.00521184		Onagraceae	Epilobium	11	0.0181481	0.00890991		Ericaceae	Gaylussacia	2	0.0264074	0.0264074
Cannabaceae	Celtis	2	2e-06	2e-06		Onagraceae	Oenothera	7	0.0229174	0.00785516		Ericaceae	Kalmia	4	0.0188204	0.00995301
Cannabaceae	Humulus	2	0.027539	0.027539		Orchidaceae	Corallorhiza	3	0.0283863	0.01776		Ericaceae	Phyllodoce	2	0.00288155	0.00288155
Caprifoliaceae	Dipsacus	2	2e-06	2e-06		Orchidaceae	Cypripedium	4	0.0187718	0.01093		Ericaceae	Pyrola	4	0.0311544	0.0165888
Caprifoliaceae	Lonicera	20	0.024239	0.00267787		Orchidaceae	Goodyera	4	0.0335216	0.0200106		Ericaceae	Rhododendron	7	0.0186337	0.00993334
Caprifoliaceae	Plectritis	2	0.00402338	0.00402338		Orchidaceae	Platanthera	7	0.0158194	0.00828622		Ericaceae	Vaccinium	16	0.0263731	0.00756452
Caprifoliaceae	Symphoricarpos	4	0.020803	0.0104024		Orobanchaceae	Agalinis	2	0.0292431	0.0292431		Euphorbiaceae	Euphorbia	16	0.436768	0.168255
Caprifoliaceae	Triosteum	3	2.67e-06	2.33e-06		Orobanchaceae	Castilleja	6	0.00533138	0.000825182		Fabaceae	Amorpha	3	0.00799087	0.0049919
Caprifoliaceae	Valeriana	7	0.00215222	2.14e-06		Orobanchaceae	Euphrasia	2	2e-06	2e-06		Fabaceae	Astragalus	26	0.0320337	0.00595107
Caprifoliaceae	Valerianella	3	0.0179782	0.00899008		Orobanchaceae	Pedicularis	11	0.0268856	0.0133516		Fabaceae	Baptisia	2	0.00294071	0.00294071
Caryophyllaceae	Arenaria	3	0.00251597	0.00125898		Oxalidaceae	Oxalis	2	0.0736633	0.0736633		Fabaceae	Caragana	2	0.0280338	0.0280338
Caryophyllaceae	Cerastium	17	0.00567568	0.00178143		Papaveraceae	Corydalis	2	0.0651453	0.0651453		Fabaceae	Dalea	2	0.0277438	0.0277438
Caryophyllaceae	Dianthus	8	0.00187976	0.000940164		Papaveraceae	Dicentra	4	0.0178102	0.00999926		Fabaceae	Desmodium	5	0.0815852	0.0404748
Caryophyllaceae	Eremogone	2	0.00378891	0.00378891		Papaveraceae	Fumaria	2	0.0189448	0.0189448		Fabaceae	Hedysarum	3	0.0472182	0.0255447
Caryophyllaceae	Gypsophila	4	0.0293757	0.013426		Papaveraceae	Papaver	6	0.0154066	0.00692145		Fabaceae	Lathyrus	11	0.0149695	0.00713175
Caryophyllaceae	Minuartia	5	0.00152125	0.000761626		Phrymaceae	Erythranthe	3	0.0563457	0.037938		Fabaceae	Lespedeza	8	0.0892374	0.0422613
Caryophyllaceae	Moehringia	2	0.00752835	0.00752835		Pinaceae	Pinus	4	0.0342157	0.0190692		Fabaceae	Lupinus	17	0.00489393	0.000526192
Caryophyllaceae	Paronychia	3	0.0077163	0.00385915		Plantaginaceae	Callitriche	5	0.0558058	0.0334643		Fabaceae	Medicago	4	0.0233108	0.00835009
Caryophyllaceae	Petrorhagia	3	0.00506421	0.0025331		Plantaginaceae	Digitalis	2	0.0128267	0.0128267		Fabaceae	Melilotus	5	0.0109259	0.00480532
Caryophyllaceae	Sabulina	10	0.0184563	0.00345055		Plantaginaceae	Hippuris	4	0.00789437	0.0039481		Fabaceae	Oxytropis	14	0.00551389	0.00103283
Caryophyllaceae	Sagina	8	0.0518116	0.0241637		Plantaginaceae	Penstemon	5	0.0102075	0.00716931		Fabaceae	Thermopsis	2	0.00334034	0.00334034
Caryophyllaceae	Saponaria	2	0.00379522	0.00379522		Plantaginaceae	Plantago	6	0.0572477	0.0357493		Fabaceae	Trifolium	20	0.0674682	0.0297599
Caryophyllaceae	Scleranthus	2	2e-06	2e-06		Plantaginaceae	Veronica	9	0.0642677	0.0145898		Fabaceae	Vicia	7	0.0268758	0.0177888
Caryophyllaceae	Silene	27	0.0194209	0.00664779		Poaceae	Achnatherum	4	0.00480276	0.00160325		Fagaceae	Quercus	6	0.109358	0.0680241
Caryophyllaceae	Spergularia	6	0.00835127	0.00317418		Poaceae	Agrostis	8	0.00703194	0.00174708		Gentianaceae	Bartonia	2	0.104462	0.104462
Caryophyllaceae	Stellaria	17	0.0320254	0.0100637		Poaceae	Aira	2	0.0097196	0.0097196		Gentianaceae	Gentiana	15	0.0556816	0.0239085
Celastraceae	Celastrus	2	2e-06	2e-06		Poaceae	Alopecurus	5	0.0159664	0.002917		Gentianaceae	Gentianella	3	0.104753	0.0674163
Celastraceae	Euonymus	7	0.0120074	0.0065385		Poaceae	Ammophila	2	5e-06	5e-06		Gentianaceae	Gentianopsis	2	0.0110385	0.0110385
Celastraceae	Parnassia	5	0.00376775	0.00150698		Poaceae	Anthoxanthum	4	0.0149365	0.00746941		Geraniaceae	Geranium	8	0.101426	0.0554342
Ceratophyllaceae	Ceratophyllum	2	0.00382486	0.00382486		Poaceae	Apera	2	0.00897991	0.00897991		Grossulariaceae	Ribes	16	0.0211542	0.00557949
Cistaceae	Crocanthemum	2	2e-06	2e-06		Poaceae	Avena	2	0.0118196	0.0118196		Haloragaceae	Myriophyllum	10	0.0784442	0.00856904
Cistaceae	Hudsonia	2	2e-06	2e-06		Poaceae	Bouteloua	2	0.0344923	0.0344923		Hydrangeaceae	Hydrangea	2	0.0523507	0.0523507
Cistaceae	Lechea	2	2e-06	2e-06		Poaceae	Bromus	19	0.0144575	0.00262582		Hydrangeaceae	Philadelphus	4	0.0207797	0.0102167
Commelinaceae	Tradescantia	3	3.33e-06	3e-06		Poaceae	Calamagrostis	9	0.00245149	0.000762019		Hydrocharitaceae	Elodea	3	0.0275233	0.0229008
Convolvulaceae	Calystegia	4	3.67e-06	3e-06		Poaceae	Cinna	2	0.00305359	0.00305359		Hydrocharitaceae	Najas	5	0.339786	0.193438
Convolvulaceae	Cuscuta	8	0.38371	0.114522		Poaceae	Cynosurus	2	0.0464078	0.0464078		Hypericaceae	Hypericum	10	0.189737	0.0553738
Convolvulaceae	Ipomoea	4	0.0257286	0.0154572		Poaceae	Danthonia	4	0.0065236	0.00326263		Iridaceae	Sisyrinchium	8	0.0443106	0.0229579
Cornaceae	Cornus	12	0.0485336	0.00509338		Poaceae	Deschampsia	5	0.00281773	0.000999838		Isoetaceae	Isoetes	10	0.0066693	0.000264878
Crassulaceae	Crassula	3	0.0710551	0.0368162		Poaceae	Dichanthelium	4	0.387466	0.194176		Juglandaceae	Carya	2	0.00287428	0.00287428
Crassulaceae	Hylotelephium	2	0.00891659	0.00891659		Poaceae	Echinochloa	2	2e-06	2e-06		Juglandaceae	Juglans	2	0.0117471	0.0117471
Crassulaceae	Phedimus	3	0.0187094	0.0106489		Poaceae	Elymus	11	0.0189146	0.00862299		Juncaceae	Juncus	13	0.206249	0.0119023
Crassulaceae	Rhodiola	2	2e-06	2e-06		Poaceae	Eragrostis	5	0.0818502	0.0471594		Juncaceae	Luzula	6	0.0074519	2.33333e-06
Crassulaceae	Sedum	11	0.036074	0.0208905		Poaceae	Festuca	17	0.00752174	0.00129291		Juncaginaceae	Triglochin	3	0.0730534	0.0622512
Cupressaceae	Juniperus	5	0.00154715	0.000774273		Poaceae	Glyceria	8	0.0114002	0.00328866		Lamiaceae	Ajuga	2	0.2385	0.2385
Cupressaceae	Thuja	2	0.00386701	0.00386701		Poaceae	Hesperostipa	2	0.00321914	0.00321914		Lamiaceae	Clinopodium	2	0.221212	0.221212
Cyperaceae	Bolboschoenus	2	0.00832702	0.00832702		Poaceae	Holcus	2	2e-06	2e-06		Lamiaceae	Leonurus	2	0.360064	0.360064
Cyperaceae	Carex	297	0.010931	0.000983221		Poaceae	Hordeum	4	0.00696841	0.00375708		Lamiaceae	Lycopus	5	0.281179	0.0694952
Cyperaceae	Cyperus	15	0.0194521	0.00298506		Poaceae	Koeleria	2	4e-06	4e-06		Lamiaceae	Mentha	2	0.217855	0.217855
Cyperaceae	Eleocharis	26	0.0446271	0.0179605		Poaceae	Leersia	2	2e-06	2e-06		Lamiaceae	Salvia	4	0.0606531	0.0352782
Cyperaceae	Eriophorum	12	0.00283282	0.000329576		Poaceae	Leymus	4	0.00236129	0.00084147		Lamiaceae	Thymus	3	2.66667e-06	2.33333e-06
Cyperaceae	Fimbristylis	2	0.611613	0.611613		Poaceae	Lolium	6	0.034914	0.0165757		Lentibulariaceae	Pinguicula	2	0.210053	0.210053
Cyperaceae	Isolepis	2	0.00797995	0.00797995		Poaceae	Muhlenbergia	4	0.0110098	0.00550607		Lentibulariaceae	Utricularia	8	0.548243	0.320373
Cyperaceae	Kobresia	3	0.00262869	0.00131535		Poaceae	Panicum	4	0.00833423	0.00460707		Liliaceae	Lilium	4	0.0292108	0.00898197
Cyperaceae	Rhynchospora	5	0.0274905	0.0157313		Poaceae	Phalaris	2	0.00369787	0.00369787		Linaceae	Linum	7	0.279256	0.0524428
Cyperaceae	Schoenoplectiella	2	0.00393681	0.00393681		Poaceae	Phippsia	2	0.00344753	0.00344753		Loasaceae	Mentzelia	4	0.0588707	0.0137375
Cyperaceae	Schoenoplectus	7	0.00679023	0.000565935		Poaceae	Phleum	2	0.0066363	0.0066363		Lythraceae	Lythrum	4	0.0576258	0.0496567
Cyperaceae	Scirpus	11	0.010037	0.00214179		Poaceae	Piptatheropsis	3	0.00753426	0.0069837		Malvaceae	Althaea	2	0.13781	0.13781
Cyperaceae	Scleria	3	0.0264136	0.0197413		Poaceae	Poa	31	0.0189042	0.00329481		Malvaceae	Hibiscus	2	0.113349	0.113349
Cyperaceae	Trichophorum	5	0.00944425	0.00392084		Poaceae	Puccinellia	12	0.00469314	0.000993952		Malvaceae	Malva	7	0.0803545	0.0236849
Diapensiaceae	Diapensia	2	0.0152207	0.0152207		Poaceae	Setaria	2	0.0293183	0.0293183		Malvaceae	Sida	2	0.104605	0.104605
Droseraceae	Drosera	4	0.0103693	0.00582627		Poaceae	Sporobolus	2	0.00518376	0.00518376		Malvaceae	Sidalcea	2	0.0127628	0.0127628
Dryopteridaceae	Athyrium	2	0.273712	0.273712		Poaceae	Thinopyrum	2	0.00391216	0.00391216		Malvaceae	Sphaeralcea	2	0.0130924	0.0130924
Dryopteridaceae	Cystopteris	6	0.0397792	0.0177241		Poaceae	Trisetum	2	0.014719	0.014719		Malvaceae	Tilia	3	0.00683704	0.00512486
Dryopteridaceae	Dryopteris	11	0.0785058	0.0299387		Poaceae	Vulpia	3	0.0166942	0.00890724		Melanthiaceae	Anticlea	2	0.0177662	0.0177662
Dryopteridaceae	Polystichum	11	0.00941428	0.00119109		Polemoniaceae	Collomia	2	0.0175424	0.0175424		Melanthiaceae	Trillium	4	0.0260049	0.00936174
Dryopteridaceae	Woodsia	6	0.0758121	0.0149254		Polemoniaceae	Phlox	3	0.034011	0.0199336		Menyanthaceae	Nymphoides	2	0.075624	0.075624
Elaeagnaceae	Elaeagnus	3	0.0336317	0.0322727		Polygalaceae	Polygala	2	0.0963347	0.0963347		Montiaceae	Claytonia	10	0.063987	0.0303425
Elaeagnaceae	Shepherdia	2	0.011566	0.011566		Polygonaceae	Bistorta	2	0.00881275	0.00881275		Montiaceae	Montia	5	0.0847004	0.0393455
Elatinaceae	Elatine	4	0.00913535	0.00388441		Polygonaceae	Fallopia	3	0.0669795	0.0566089		Moraceae	Morus	2	2e-06	2e-06
Equisetaceae	Equisetum	10	0.0454449	0.00989826		Polygonaceae	Persicaria	6	0.0390922	0.0212998		Myricaceae	Morella	2	0.019141	0.019141
Ericaceae	Arctostaphylos	2	2e-06	2e-06		Polygonaceae	Polygonum	2	0.0802805	0.0802805		Nyctaginaceae	Abronia	2	0.012935	0.012935
Ericaceae	Arctous	2	2e-06	2e-06		Polygonaceae	Rumex	9	0.0151943	0.00674672		Nyctaginaceae	Mirabilis	3	0.00410217	0.00307239
Ericaceae	Cassiope	3	0.02086	0.0195421		Potamogetonaceae	Potamogeton	3	0.0133677	0.0105051		Nymphaeaceae	Nuphar	3	2.66667e-06	2.33333e-06
Ericaceae	Chimaphila	3	0.0150653	0.015052		Potamogetonaceae	Stuckenia	3	0.0167773	0.0149418		Nymphaeaceae	Nymphaea	2	0.123691	0.123691
Ericaceae	Empetrum	3	0.00774103	0.00387152		Primulaceae	Lysimachia	9	0.0460364	0.00649914		Oleaceae	Forsythia	2	0.0112164	0.0112164
Ericaceae	Gaultheria	5	0.0106727	0.00533122		Primulaceae	Primula	5	0.047472	0.0243953		Oleaceae	Fraxinus	4	0.0649446	0.0515702
Ericaceae	Gaylussacia	2	0.0153891	0.0153891		Ranunculaceae	Aconitum	2	2e-06	2e-06		Oleaceae	Ligustrum	2	0.0411202	0.0411202
Ericaceae	Harrimanella	2	0.0327247	0.0327247		Ranunculaceae	Actaea	2	2e-06	2e-06		Oleaceae	Syringa	3	0.0320257	0.0245279
Ericaceae	Kalmia	4	0.0278968	0.016006		Ranunculaceae	Anemone	9	0.0197907	0.00808748		Onagraceae	Chamerion	2	0.00293723	0.00293723
Ericaceae	Phyllodoce	3	0.0205426	0.0179071		Ranunculaceae	Aquilegia	2	2e-06	2e-06		Onagraceae	Circaea	2	0.00608417	0.00608417
Ericaceae	Pyrola	7	0.015178	0.00379942		Ranunculaceae	Clematis	2	0.00615473	0.00615473		Onagraceae	Clarkia	3	0.0404305	0.0295857
Ericaceae	Rhododendron	8	0.0209999	0.00909918		Ranunculaceae	Ranunculus	10	0.0314764	0.00468975		Onagraceae	Epilobium	23	0.0195613	0.00347004
Ericaceae	Vaccinium	15	0.0114204	0.000760228		Ranunculaceae	Thalictrum	5	0.00332926	0.00133865		Onagraceae	Gayophytum	3	0.0221627	0.0150439
Eriocaulaceae	Eriocaulon	2	2e-06	2e-06		Rhamnaceae	Ceanothus	4	0.00439222	0.00240594		Onagraceae	Ludwigia	2	0.00598142	0.00598142
Euphorbiaceae	Euphorbia	24	0.0391485	0.00957764		Rhamnaceae	Rhamnus	2	0.0150834	0.0150834		Onagraceae	Oenothera	17	0.0205795	0.00462814
Fabaceae	Acmispon	2	0.0161959	0.0161959		Rosaceae	Agrimonia	2	0.00189147	0.00189147		Orchidaceae	Corallorhiza	3	0.02755	0.0249211
Fabaceae	Amorpha	2	2e-06	2e-06		Rosaceae	Amelanchier	5	0.0139663	0.00698434		Orchidaceae	Cypripedium	6	0.146987	0.0563733
Fabaceae	Astragalus	40	0.0253839	0.00385282		Rosaceae	Crataegus	33	0.00241104	0.000406841		Orchidaceae	Dactylorhiza	2	0.0284758	0.0284758
Fabaceae	Baptisia	2	0.00387474	0.00387474		Rosaceae	Dryas	3	0.00229968	0.00115117		Orchidaceae	Epipactis	2	0.0276484	0.0276484
Fabaceae	Caragana	2	0.00379868	0.00379868		Rosaceae	Drymocallis	3	0.0022448	0.00166583		Orchidaceae	Galearis	2	0.0707213	0.0707213
Fabaceae	Dalea	2	2e-06	2e-06		Rosaceae	Fragaria	3	0.00115741	0.000579706		Orchidaceae	Malaxis	2	0.525367	0.525367
Fabaceae	Desmodium	6	0.0221476	0.00753073		Rosaceae	Geum	6	0.0236038	0.00935197		Orchidaceae	Neottia	6	0.0882232	0.0637812
Fabaceae	Hedysarum	4	0.0231319	0.0115669		Rosaceae	Malus	4	0.0056735	0.00321624		Orchidaceae	Platanthera	17	0.0937891	0.020416
Fabaceae	Hosackia	2	0.00402326	0.00402326		Rosaceae	Physocarpus	2	2e-06	2e-06		Orchidaceae	Spiranthes	6	0.012549	0.00644477
Fabaceae	Hylodesmum	2	0.0569858	0.0569858		Rosaceae	Potentilla	20	0.0159319	0.00551969		Orobanchaceae	Aureolaria	2	0.0351949	0.0351949
Fabaceae	Lathyrus	14	0.0232409	0.00801761		Rosaceae	Prunus	5	0.0156978	0.00793569		Orobanchaceae	Castilleja	5	0.191813	0.0957555
Fabaceae	Lespedeza	9	0.0168571	0.000861303		Rosaceae	Rosa	7	0.00298219	0.000705008		Orobanchaceae	Euphrasia	9	0.0408943	0.00370884
Fabaceae	Lotus	3	2.67e-06	2.33e-06		Rosaceae	Rubus	15	0.020978	0.0069326		Orobanchaceae	Orobanche	5	0.699827	0.0268194
Fabaceae	Lupinus	23	0.00401091	0.000654327		Rosaceae	Sibbaldia	2	0.00345277	0.00345277		Orobanchaceae	Orthocarpus	3	0.105966	0.0986122
Fabaceae	Medicago	6	0.0181185	0.00795316		Rosaceae	Sorbus	4	5.16667e-06	3.75e-06		Orobanchaceae	Pedicularis	15	0.0801516	0.0440733
Fabaceae	Melilotus	6	0.00517339	0.00258753		Rosaceae	Spiraea	5	0.0130994	0.0060501		Oxalidaceae	Oxalis	3	0.368895	0.187952
Fabaceae	Oxytropis	17	0.00942689	0.000901163		Rubiaceae	Galium	9	0.0280415	0.00455765		Papaveraceae	Papaver	16	0.051433	0.00542543
Fabaceae	Pediomelum	2	0.0115884	0.0115884		Salicaceae	Populus	6	0.00526519	0.00241679		Phrymaceae	Erythranthe	8	0.0707893	0.0274577
Fabaceae	Robinia	3	0.00249045	0.00124623		Salicaceae	Salix	76	0.00606383	0.000526888		Pinaceae	Abies	3	0.00716066	0.00358133
Fabaceae	Strophostyles	2	2e-06	2e-06		Sapindaceae	Acer	13	0.0105445	0.00508934		Pinaceae	Larix	3	0.00711539	0.00444083
Fabaceae	Thermopsis	2	0.0621642	0.0621642		Saxifragaceae	Boykinia	2	0.0247963	0.0247963		Pinaceae	Picea	3	0.00508222	0.00254211
Fabaceae	Trifolium	24	0.035391	0.010334		Saxifragaceae	Chrysosplenium	4	0.030969	0.0159111		Pinaceae	Pinus	4	0.0307967	0.0153995
Fabaceae	Vicia	10	0.0398763	0.0212793		Saxifragaceae	Heuchera	2	0.00340708	0.00340708		Pinaceae	Tsuga	2	0.0252405	0.0252405
Fagaceae	Quercus	12	0.00299896	0.00155575		Saxifragaceae	Lithophragma	2	0.00629851	0.00629851		Plantaginaceae	Callitriche	4	0.0505768	0.0295051
Gentianaceae	Bartonia	2	0.0520952	0.0520952		Saxifragaceae	Micranthes	11	0.0668397	0.0207296		Plantaginaceae	Digitalis	4	0.0536632	0.0325316
Gentianaceae	Centaurium	2	2e-06	2e-06		Saxifragaceae	Mitella	5	0.0167565	0.00525293		Plantaginaceae	Gratiola	3	0.112138	0.0911412
Gentianaceae	Gentiana	16	0.0272191	0.0108501		Saxifragaceae	Saxifraga	10	0.0559472	0.0221728		Plantaginaceae	Hippuris	4	0.00598993	0.00299588
Gentianaceae	Gentianella	3	0.030303	0.0151525		Saxifragaceae	Tiarella	2	0.00314613	0.00314613		Plantaginaceae	Linaria	4	0.0269235	0.0105636
Gentianaceae	Gentianopsis	3	0.00249722	0.00124961		Scrophulariaceae	Scrophularia	2	0.00482719	0.00482719		Plantaginaceae	Nuttallanthus	2	0.142769	0.142769
Gentianaceae	Zeltnera	2	0.00766498	0.00766498		Smilacaceae	Smilax	2	0.0219026	0.0219026		Plantaginaceae	Penstemon	11	0.0189278	0.00499619
Geraniaceae	Erodium	2	0.0227476	0.0227476		Solanaceae	Physalis	2	0.011063	0.011063		Plantaginaceae	Plantago	15	0.113834	0.0412153
Geraniaceae	Geranium	15	0.0276325	0.00968245		Solanaceae	Solanum	3	0.0138854	0.0134081		Plantaginaceae	Veronica	20	0.196839	0.0425064
Grossulariaceae	Ribes	23	0.00882983	0.00151764		Tofieldiaceae	Tofieldia	2	0.0205186	0.0205186		Plumbaginaceae	Limonium	3	0.498848	0.251041
Haloragaceae	Myriophyllum	13	0.0332612	0.00208027		Typhaceae	Sparganium	6	0.0144099	0.00621611		Poaceae	Achnatherum	2	0.0314908	0.0314908
Haloragaceae	Proserpinaca	2	2e-06	2e-06		Typhaceae	Typha	2	0.00636477	0.00636477		Poaceae	Agrostis	8	0.00996617	0.00187194
Hydrangeaceae	Philadelphus	4	0.00188968	0.000945755		Ulmaceae	Ulmus	3	0.005621	0.00395525		Poaceae	Alopecurus	4	0.0652412	0.0486721
Hydrocharitaceae	Elodea	3	0.010594	0.00660039		Verbenaceae	Verbena	4	0.00218189	0.00109186		Poaceae	Andropogon	2	0.0560132	0.0560132
Hydrocharitaceae	Najas	5	0.0326817	0.0199479		Violaceae	Viola	11	0.0170631	0.00672434		Poaceae	Anthoxanthum	2	0.0667436	0.0667436
Hydrophyllaceae	Nemophila	3	0.0203755	0.0127303		Vitaceae	Parthenocissus	2	2e-06	2e-06		Poaceae	Avena	3	0.17572	0.0878611
Hydrophyllaceae	Romanzoffia	2	0.0114721	0.0114721		Zosteraceae	Zostera	2	0.0927108	0.0927108		Poaceae	Bouteloua	3	0.205796	0.187199
Hypericaceae	Hypericum	17	0.0816383	0.00975962								Poaceae	Briza	2	0.268883	0.268883
Iridaceae	Iris	12	0.0247485	0.00871164								Poaceae	Bromus	11	0.0364349	0.00292435
Iridaceae	Sisyrinchium	11	0.00834363	0.00355812								Poaceae	Calamagrostis	4	0.0478612	0.0254772
Isoetaceae	Isoetes	10	5.2e-06	2.5e-06								Poaceae	Coleataenia	2	2e-06	2e-06
Juglandaceae	Carya	4	0.0019062	0.000954768								Poaceae	Crypsis	2	0.0368952	0.0368952
Juglandaceae	Juglans	4	4.17e-06	3.25e-06								Poaceae	Deschampsia	3	0.0124859	0.00932287
Juncaceae	Juncus	51	0.0644079	0.00479645								Poaceae	Dichanthelium	8	0.0158369	0.00773552
Juncaceae	Luzula	17	0.0196022	0.00277331								Poaceae	Digitaria	3	0.0601163	0.0534756
Juncaginaceae	Triglochin	3	0.00509083	0.00254641								Poaceae	Echinochloa	2	0.0306549	0.0306549
Lamiaceae	Agastache	3	2.67e-06	2.33e-06								Poaceae	Elymus	11	0.010463	0.00381305
Lamiaceae	Ajuga	2	2e-06	2e-06								Poaceae	Eragrostis	8	0.0753383	0.0284381
Lamiaceae	Clinopodium	4	0.00442904	0.0018984								Poaceae	Eriochloa	2	0.0881004	0.0881004
Lamiaceae	Dracocephalum	2	0.00765408	0.00765408								Poaceae	Festuca	15	0.0344307	0.00604178
Lamiaceae	Galeopsis	4	0.0232527	0.0125724								Poaceae	Glyceria	6	0.0673055	0.0354184
Lamiaceae	Hedeoma	2	0.00379629	0.00379629								Poaceae	Hesperostipa	2	0.00627401	0.00627401
Lamiaceae	Lamium	5	0.0207027	0.010731								Poaceae	Hordeum	5	0.061764	0.030574
Lamiaceae	Lycopus	7	0.00364107	2.43e-06								Poaceae	Leymus	4	0.0118657	0.00668372
Lamiaceae	Mentha	5	0.00227829	3.4e-06								Poaceae	Lolium	4	0.0225134	0.0152501
Lamiaceae	Monarda	3	0.00507517	0.00253892								Poaceae	Melica	5	0.200653	0.110491
Lamiaceae	Nepeta	2	2e-06	2e-06								Poaceae	Muhlenbergia	13	0.197083	0.0146619
Lamiaceae	Origanum	2	3e-06	3e-06								Poaceae	Panicum	3	0.00392317	0.00196258
Lamiaceae	Physostegia	3	0.00768442	0.00384321								Poaceae	Paspalum	2	0.0764304	0.0764304
Lamiaceae	Pycnanthemum	4	0.00379687	0.00190027								Poaceae	Piptatheropsis	2	0.0338986	0.0338986
Lamiaceae	Salvia	6	0.0110965	0.00516856								Poaceae	Poa	16	0.056372	0.00635895
Lamiaceae	Scutellaria	5	0.002305	2.2e-06								Poaceae	Podagrostis	2	0.00406935	0.00406935
Lamiaceae	Stachys	10	0.00921438	0.00189619								Poaceae	Polypogon	2	0.0626546	0.0626546
Lamiaceae	Teucrium	3	0.0101982	0.0051001								Poaceae	Puccinellia	7	0.00248568	0.00124351
Lamiaceae	Thymus	3	2.67e-06	2.33e-06								Poaceae	Setaria	4	0.0629524	0.0312338
Lamiaceae	Trichostema	3	0.00252779	0.00126489								Poaceae	Sorghum	2	2e-06	2e-06
Lentibulariaceae	Pinguicula	2	0.0232658	0.0232658								Poaceae	Spartina	3	0.0637368	0.0448087
Lentibulariaceae	Utricularia	9	0.0776882	0.0338808								Poaceae	Sphenopholis	2	3e-06	3e-06
Liliaceae	Calochortus	3	0.0153091	0.0101993								Poaceae	Sporobolus	4	0.0782632	0.0549875
Liliaceae	Clintonia	2	0.00382555	0.00382555								Poaceae	Thinopyrum	2	1.91608	1.91608
Liliaceae	Erythronium	5	0.00607496	0.000756979								Poaceae	Trisetum	5	0.0471017	0.0238549
Liliaceae	Fritillaria	3	0.00509803	0.00382327								Poaceae	Triticum	2	0.0029128	0.0029128
Liliaceae	Lilium	7	0.00797405	0.00272092								Polemoniaceae	Collomia	4	0.0175031	0.0149315
Liliaceae	Prosartes	4	3.17e-06	2.5e-06								Polemoniaceae	Gilia	3	0.0370421	0.0303628
Liliaceae	Streptopus	3	0.00501082	0.00250641								Polemoniaceae	Ipomopsis	3	0.0280351	0.0140186
Linaceae	Linum	11	0.0547202	0.0037343								Polemoniaceae	Linanthus	3	0.0951679	0.0686415
Loasaceae	Mentzelia	4	0.00964492	0.00482338								Polemoniaceae	Navarretia	3	0.0382653	0.0324928
Lycopodiaceae	Diphasiastrum	5	0.00872455	0.00396858								Polemoniaceae	Phlox	12	0.0335582	0.0109544
Lycopodiaceae	Huperzia	7	0.0897316	0.041538								Polemoniaceae	Polemonium	10	0.0120727	0.00291107
Lycopodiaceae	Lycopodiella	2	0.00791481	0.00791481								Polygalaceae	Polygala	5	0.11636	0.0667749
Lycopodiaceae	Lycopodium	6	0.035551	0.00556783								Polygonaceae	Bistorta	3	0.0219102	0.0135372
Lythraceae	Lythrum	2	0.0319726	0.0319726								Polygonaceae	Eriogonum	3	0.0272482	0.0207835
Malvaceae	Althaea	2	0.0187282	0.0187282								Polygonaceae	Persicaria	13	0.105788	0.0459461
Malvaceae	Hibiscus	2	0.0116325	0.0116325								Polygonaceae	Polygonum	6	0.554376	0.353874
Malvaceae	Malva	7	0.00464655	0.000535886								Polygonaceae	Rumex	12	0.3038	0.0776794
Malvaceae	Sida	2	0.0424298	0.0424298								Portulacaceae	Portulaca	2	0.480876	0.480876
Malvaceae	Sidalcea	2	2e-06	2e-06								Potamogetonaceae	Potamogeton	23	0.0417797	0.00973654
Malvaceae	Sphaeralcea	2	2e-06	2e-06								Potamogetonaceae	Stuckenia	2	0.0217483	0.0217483
Malvaceae	Tilia	3	2.67e-06	2.33e-06								Primulaceae	Androsace	3	0.280863	0.145925
Marsileaceae	Marsilea	2	0.015625	0.015625								Primulaceae	Douglasia	6	0.0150069	0.00723464
Melanthiaceae	Anticlea	2	0.00385555	0.00385555								Primulaceae	Lysimachia	13	0.169925	0.0672911
Melanthiaceae	Trillium	7	0.00974722	0.0026959								Primulaceae	Primula	14	0.0971733	0.0252926
Menyanthaceae	Nymphoides	2	0.0115942	0.0115942								Ranunculaceae	Aconitum	4	0.010201	0.00549729
Montiaceae	Claytonia	15	0.0225243	0.00394747								Ranunculaceae	Actaea	3	0.0211979	0.0165871
Montiaceae	Lewisia	4	0.00573384	0.00382145								Ranunculaceae	Anemone	12	0.153634	0.0528903
Montiaceae	Montia	8	0.0234473	0.00722466								Ranunculaceae	Aquilegia	5	0.00429226	0.00183913
Moraceae	Morus	2	2e-06	2e-06								Ranunculaceae	Caltha	3	0.14001	0.134359
Myricaceae	Morella	2	2e-06	2e-06								Ranunculaceae	Clematis	11	0.034409	0.00838485
Nyctaginaceae	Abronia	2	0.00765207	0.00765207								Ranunculaceae	Coptidium	2	0.0363519	0.0363519
Nyctaginaceae	Mirabilis	3	2.67e-06	2.33e-06								Ranunculaceae	Coptis	2	0.0784501	0.0784501
Nymphaeaceae	Nuphar	3	0.00752524	0.00376362								Ranunculaceae	Delphinium	2	0.13181	0.13181
Nymphaeaceae	Nymphaea	5	0.0114507	0.0015259								Ranunculaceae	Enemion	2	0.0190725	0.0190725
Oleaceae	Forsythia	2	4e-06	4e-06								Ranunculaceae	Ranunculus	33	0.0676948	0.0107303
Oleaceae	Fraxinus	6	0.00870888	0.00190799								Ranunculaceae	Thalictrum	9	0.0600246	0.0225671
Oleaceae	Ligustrum	2	4e-06	4e-06								Resedaceae	Reseda	4	0.0836146	0.0649489
Oleaceae	Syringa	4	0.00771677	0.00385997								Rhamnaceae	Ceanothus	4	0.0172154	0.0141694
Onagraceae	Chamerion	2	0.0112435	0.0112435								Rhamnaceae	Rhamnus	3	0.0242279	0.0162579
Onagraceae	Circaea	3	0.00254081	0.00127141								Rosaceae	Agrimonia	3	0.235273	0.143345
Onagraceae	Clarkia	4	0.0204315	0.0152191								Rosaceae	Alchemilla	11	0.0111732	0.00304739
Onagraceae	Epilobium	25	0.0128113	0.0015226								Rosaceae	Amelanchier	3	0.554937	0.509054
Onagraceae	Gayophytum	4	0.0373249	0.0192874								Rosaceae	Aphanes	3	0.0165545	0.0132333
Onagraceae	Ludwigia	2	0.0049736	0.0049736								Rosaceae	Aronia	2	2e-06	2e-06
Onagraceae	Oenothera	17	0.00499606	0.00132402								Rosaceae	Cotoneaster	2	0.00320735	0.00320735
Ophioglossaceae	Botrychium	19	0.0134229	2.47e-06								Rosaceae	Crataegus	31	0.0908944	0.019316
Ophioglossaceae	Sceptridium	4	0.00248583	2e-06								Rosaceae	Dryas	7	0.0229896	0.0114958
Orchidaceae	Corallorhiza	3	0.0209892	0.016913								Rosaceae	Filipendula	3	0.0344138	0.0288661
Orchidaceae	Cypripedium	7	0.00759146	0.00216868								Rosaceae	Fragaria	2	2e-06	2e-06
Orchidaceae	Dactylorhiza	2	0.00377313	0.00377313								Rosaceae	Geum	12	0.0474318	0.0163021
Orchidaceae	Epipactis	2	2e-06	2e-06								Rosaceae	Malus	5	0.232926	0.128125
Orchidaceae	Galearis	2	0.00378164	0.00378164								Rosaceae	Potentilla	47	0.0540641	0.0110983
Orchidaceae	Goodyera	4	0.0388622	0.0242463								Rosaceae	Poteridium	2	0.0216814	0.0216814
Orchidaceae	Neottia	6	0.0228523	0.0116886								Rosaceae	Prunus	15	0.0337967	0.00680404
Orchidaceae	Platanthera	20	0.0486417	0.021963								Rosaceae	Rosa	13	0.00785554	0.0031002
Orchidaceae	Spiranthes	8	0.00406686	0.000949128								Rosaceae	Rubus	15	0.048221	0.0182344
Orobanchaceae	Agalinis	6	0.0219167	0.00905047								Rosaceae	Sanguisorba	3	0.00220285	0.00110242
Orobanchaceae	Aureolaria	3	0.00254731	0.00127465								Rosaceae	Sibbaldia	2	0.01012	0.01012
Orobanchaceae	Castilleja	23	0.00494444	0.000920186								Rosaceae	Sorbus	5	0.243142	0.121215
Orobanchaceae	Euphrasia	10	0.00272049	2.4e-06								Rubiaceae	Galium	14	0.2572	0.0377939
Orobanchaceae	Orobanche	3	0.0878758	0.0717155								Rubiaceae	Houstonia	2	0.0112645	0.0112645
Orobanchaceae	Orthocarpus	5	0.00616203	0.00308182								Ruppiaceae	Ruppia	2	0.00244626	0.00244626
Orobanchaceae	Pedicularis	22	0.017298	0.00295341								Salicaceae	Populus	5	0.087499	0.0378215
Osmundaceae	Osmunda	2	0.0286083	0.0286083								Salicaceae	Salix	41	0.021258	0.00980182
Oxalidaceae	Oxalis	5	0.0403234	0.000746025								Santalaceae	Arceuthobium	3	0.110137	0.095491
Papaveraceae	Corydalis	5	0.0556659	0.0367143								Sapindaceae	Acer	9	0.0605365	0.0394105
Papaveraceae	Dicentra	4	0.0169849	0.00944389								Sapindaceae	Aesculus	2	0.540219	0.540219
Papaveraceae	Fumaria	2	2e-06	2e-06								Saxifragaceae	Boykinia	2	0.215372	0.215372
Papaveraceae	Papaver	18	0.033874	0.00364753								Saxifragaceae	Chrysosplenium	4	0.0505557	0.0252788
Phrymaceae	Erythranthe	12	0.0165446	0.00705494								Saxifragaceae	Heuchera	6	0.0162807	0.00436027
Phrymaceae	Mimulus	3	0.0228705	0.0126922								Saxifragaceae	Micranthes	19	0.0856694	0.0173349
Pinaceae	Abies	5	0.00382264	0.00152184								Saxifragaceae	Mitella	5	0.0536471	0.0443981
Pinaceae	Larix	5	0.00226308	2.6e-06								Saxifragaceae	Saxifraga	17	0.208643	0.0518007
Pinaceae	Picea	7	0.00766182	0.00109346								Saxifragaceae	Suksdorfia	2	0.0579282	0.0579282
Pinaceae	Pinus	11	0.0285013	0.00519667								Scrophulariaceae	Limosella	2	0.0227867	0.0227867
Pinaceae	Tsuga	2	0.00378492	0.00378492								Scrophulariaceae	Scrophularia	2	0.0329242	0.0329242
Plantaginaceae	Callitriche	5	0.0112101	0.00560585								Selaginellaceae	Selaginella	8	0.390943	0.200786
Plantaginaceae	Digitalis	4	0.00774723	0.00483542								Solanaceae	Datura	2	0.0168163	0.0168163
Plantaginaceae	Gratiola	4	0.0365733	0.0243701								Solanaceae	Nicotiana	4	0.0258606	0.0122409
Plantaginaceae	Hippuris	4	3.17e-06	2.5e-06								Solanaceae	Solanum	4	0.52519	0.210287
Plantaginaceae	Linaria	4	0.00834176	0.00481217								Tofieldiaceae	Tofieldia	2	0.0741944	0.0741944
Plantaginaceae	Nuttallanthus	2	0.0278015	0.0278015								Typhaceae	Sparganium	3	0.122302	0.103724
Plantaginaceae	Penstemon	21	0.00640026	0.000361085								Ulmaceae	Ulmus	6	0.138694	0.0535807
Plantaginaceae	Plantago	14	0.0549961	0.017137								Urticaceae	Urtica	2	0.110843	0.110843
Plantaginaceae	Veronica	25	0.0398779	0.00776678								Verbenaceae	Verbena	2	0.0483413	0.0483413
Poaceae	Achnatherum	6	0.111104	0.0555524								Violaceae	Viola	29	0.102115	0.0262179
Poaceae	Agropyron	2	2e-06	2e-06								Zosteraceae	Phyllospadix	3	0.0397483	0.0245987
Poaceae	Agrostis	16	0.00780113	0.000223542								Zosteraceae	Zostera	2	0.164718	0.164718
Poaceae	Aira	2	0.0038268	0.0038268
Poaceae	Alopecurus	7	0.00800691	0.00164401
Poaceae	Ammophila	2	0.00383277	0.00383277
Poaceae	Andropogon	3	0.00251368	0.00125784
Poaceae	Anthoxanthum	6	0.0156392	0.00148703
Poaceae	Apera	2	2e-06	2e-06
Poaceae	Aristida	6	0.0145425	0.00325284
Poaceae	Avena	3	2.67e-06	2.33e-06
Poaceae	Avenula	2	0.060225	0.060225
Poaceae	Bouteloua	3	0.0210976	0.0157994
Poaceae	Brachyelytrum	2	2e-06	2e-06
Poaceae	Briza	2	0.063739	0.063739
Poaceae	Bromus	29	0.00875021	0.000531882
Poaceae	Calamagrostis	13	0.00255408	0.000298335
Poaceae	Cinna	2	0.00382317	0.00382317
Poaceae	Coleataenia	2	0.0038126	0.0038126
Poaceae	Crypsis	2	2e-06	2e-06
Poaceae	Cynosurus	2	0.0193414	0.0193414
Poaceae	Danthonia	7	0.00113167	0.000566075
Poaceae	Deschampsia	8	0.00610817	0.00190702
Poaceae	Dichanthelium	14	0.00969276	0.000275092
Poaceae	Digitaria	3	0.0310125	0.0270725
Poaceae	Echinochloa	4	0.00190121	0.000951522
Poaceae	Elymus	21	0.00198594	1.65e-05
Poaceae	Eragrostis	9	0.0167046	0.00617449
Poaceae	Eremopyrum	2	0.00383687	0.00383687
Poaceae	Eriochloa	2	0.00384251	0.00384251
Poaceae	Festuca	28	0.00873668	0.00167794
Poaceae	Glyceria	11	0.00499188	0.00104356
Poaceae	Hesperostipa	3	2.67e-06	2.33e-06
Poaceae	Holcus	2	2e-06	2e-06
Poaceae	Hordeum	6	0.0143321	2.33e-06
Poaceae	Koeleria	2	3e-06	3e-06
Poaceae	Leersia	2	2e-06	2e-06
Poaceae	Leymus	6	0.00128581	0.000643106
Poaceae	Lolium	8	0.00196488	0.000982831
Poaceae	Melica	7	0.00329336	0.00164749
Poaceae	Miscanthus	2	0.0111791	0.0111791
Poaceae	Muhlenbergia	13	0.0168951	0.00302551
Poaceae	Panicum	6	0.0122881	0.00512739
Poaceae	Paspalum	2	0.0116942	0.0116942
Poaceae	Phalaris	2	2e-06	2e-06
Poaceae	Phippsia	2	0.011574	0.011574
Poaceae	Phleum	2	0.00774551	0.00774551
Poaceae	Piptatheropsis	4	0.00388737	0.00194485
Poaceae	Pleuropogon	2	0.0191476	0.0191476
Poaceae	Poa	39	0.0058255	0.00089239
Poaceae	Podagrostis	2	0.00763266	0.00763266
Poaceae	Polypogon	3	2.67e-06	2.33e-06
Poaceae	Puccinellia	14	0.00109314	0.000545927
Poaceae	Schizachyrium	2	2e-06	2e-06
Poaceae	Setaria	5	0.0169065	0.00154022
Poaceae	Sorghum	2	2e-06	2e-06
Poaceae	Spartina	5	0.00696679	0.00233864
Poaceae	Sphenopholis	3	3.33e-06	2.67e-06
Poaceae	Sporobolus	6	0.0186424	0.00388209
Poaceae	Thinopyrum	3	0.00256644	0.00128555
Poaceae	Trisetum	5	0.00690216	0.00383445
Poaceae	Triticum	3	2.67e-06	2.33e-06
Poaceae	Vulpia	4	0.0259017	0.00768348
Poaceae	Zizania	2	2e-06	2e-06
Polemoniaceae	Collomia	4	0.00572739	0.00286461
Polemoniaceae	Gilia	3	0.0180577	0.0115625
Polemoniaceae	Ipomopsis	3	0.0260472	0.0143016
Polemoniaceae	Linanthus	3	0.0232969	0.0130139
Polemoniaceae	Navarretia	4	0.0279325	0.0136408
Polemoniaceae	Phlox	14	0.00485013	0.00136306
Polemoniaceae	Polemonium	11	0.00167977	0.00083972
Polygalaceae	Polygala	5	0.0297701	0.0190226
Polygonaceae	Bistorta	4	0.00756969	0.00378576
Polygonaceae	Eriogonum	5	0.00344344	0.00172272
Polygonaceae	Fagopyrum	2	2e-06	2e-06
Polygonaceae	Fallopia	6	0.0230612	0.00536285
Polygonaceae	Persicaria	16	0.0469772	0.0146366
Polygonaceae	Polygonum	17	0.0268243	0.00820111
Polygonaceae	Rumex	31	0.00941025	0.00216993
Polypodiaceae	Gymnocarpium	4	0.0152323	0.00754946
Polypodiaceae	Polypodium	7	0.0021872	0.00109374
Portulacaceae	Portulaca	2	0.0115298	0.0115298
Potamogetonaceae	Potamogeton	23	0.00751461	0.00135065
Potamogetonaceae	Stuckenia	3	0.0103548	0.00775199
Primulaceae	Androsace	3	0.0509045	0.0267185
Primulaceae	Douglasia	6	0.00502985	0.00251609
Primulaceae	Lysimachia	17	0.0594842	0.0232773
Primulaceae	Primula	13	0.0473406	0.00660221
Pteridaceae	Adiantum	4	0.0730348	0.0365183
Pteridaceae	Cryptogramma	4	0.0439349	0.0228981
Pteridaceae	Pellaea	3	2.67e-06	2.33e-06
Ranunculaceae	Aconitum	4	0.00192371	0.00096302
Ranunculaceae	Actaea	3	0.0128097	0.00896257
Ranunculaceae	Anemone	17	0.0218624	0.00738959
Ranunculaceae	Aquilegia	6	4.2e-06	2.33e-06
Ranunculaceae	Caltha	3	0.0207508	0.0142628
Ranunculaceae	Clematis	13	0.027552	0.0106646
Ranunculaceae	Consolida	2	0.0116173	0.0116173
Ranunculaceae	Coptidium	2	2e-06	2e-06
Ranunculaceae	Coptis	2	0.0152845	0.0152845
Ranunculaceae	Delphinium	10	0.000851789	0.000425761
Ranunculaceae	Enemion	2	0.0152833	0.0152833
Ranunculaceae	Ranunculus	37	0.0364956	0.00662511
Ranunculaceae	Thalictrum	11	0.0113075	0.0029052
Resedaceae	Reseda	4	0.0200768	0.0155284
Rhamnaceae	Ceanothus	4	3.17e-06	2.5e-06
Rhamnaceae	Frangula	2	0.00370338	0.00370338
Rhamnaceae	Rhamnus	3	0.00747072	0.00373636
Rosaceae	Agrimonia	3	0.00506008	0.00253104
Rosaceae	Alchemilla	6	0.0106667	2.33e-06
Rosaceae	Amelanchier	14	0.00108947	0.000543972
Rosaceae	Aphanes	3	0.0154916	0.00902231
Rosaceae	Cotoneaster	13	0.00058907	0.000293637
Rosaceae	Crataegus	56	0.00109785	7.03e-05
Rosaceae	Dryas	7	4.38e-06	2.71e-06
Rosaceae	Drymocallis	3	2.67e-06	2.33e-06
Rosaceae	Fragaria	3	0.00252279	0.00126239
Rosaceae	Geum	14	0.012688	0.00248364
Rosaceae	Malus	5	0.00457021	0.0022859
Rosaceae	Physocarpus	3	2.67e-06	2.33e-06
Rosaceae	Potentilla	47	0.00948186	0.00227935
Rosaceae	Poteridium	2	0.00383271	0.00383271
Rosaceae	Prunus	16	0.0176994	0.00104981
Rosaceae	Rosa	19	0.00784481	0.000593634
Rosaceae	Rubus	22	0.0124389	0.00341723
Rosaceae	Sanguisorba	4	0.00762116	0.0038115
Rosaceae	Sibbaldia	2	0.00373692	0.00373692
Rosaceae	Sorbus	7	0.00433211	3.86e-06
Rosaceae	Spiraea	12	0.00522355	0.000964225
Rubiaceae	Galium	24	0.021522	0.0041479
Rubiaceae	Houstonia	2	0.00383002	0.00383002
Ruppiaceae	Ruppia	2	2e-06	2e-06
Salicaceae	Populus	10	0.0151405	0.0015277
Salicaceae	Salix	90	0.0101169	0.000341722
Salviniaceae	Azolla	3	0.0101285	0.00506523
Santalaceae	Arceuthobium	3	0.0456344	0.0385952
Sapindaceae	Acer	14	0.0100523	0.0024148
Sapindaceae	Aesculus	3	0.0024787	0.00124035
Saxifragaceae	Boykinia	2	0.0152537	0.0152537
Saxifragaceae	Chrysosplenium	5	0.0134496	0.00560295
Saxifragaceae	Heuchera	6	0.0125416	0.00250953
Saxifragaceae	Lithophragma	3	0.0126025	0.0113094
Saxifragaceae	Micranthes	21	0.0164977	0.00421456
Saxifragaceae	Mitella	7	0.00973397	0.00162605
Saxifragaceae	Saxifraga	18	0.0429549	0.0100861
Saxifragaceae	Suksdorfia	2	0.0115474	0.0115474
Saxifragaceae	Tiarella	2	0.00376538	0.00376538
Scrophulariaceae	Limosella	2	2e-06	2e-06
Scrophulariaceae	Scrophularia	4	0.00765796	0.00383015
Scrophulariaceae	Verbascum	6	4e-06	2.67e-06
Smilacaceae	Smilax	6	0.0180621	0.00645675
Solanaceae	Datura	2	0.00378116	0.00378116
Solanaceae	Lycium	2	0.00379739	0.00379739
Solanaceae	Nicotiana	5	3.6e-06	2.6e-06
Solanaceae	Physalis	7	0.00848236	0.00333055
Solanaceae	Solanum	10	0.0193618	0.00461401
Taxaceae	Taxus	2	0.00764992	0.00764992
Thelypteridaceae	Phegopteris	2	0.0189135	0.0189135
Thelypteridaceae	Thelypteris	5	0.0587962	0.0343804
Thymelaeaceae	Daphne	2	0.0111539	0.0111539
Tofieldiaceae	Tofieldia	2	0.00753115	0.00753115
Tofieldiaceae	Triantha	2	2e-06	2e-06
Typhaceae	Sparganium	9	0.00317246	0.000847418
Typhaceae	Typha	2	2e-06	2e-06
Ulmaceae	Ulmus	8	0.0156282	0.0039828
Urticaceae	Pilea	2	2e-06	2e-06
Urticaceae	Urtica	2	0.0445299	0.0445299
Verbenaceae	Verbena	6	0.00254398	0.00127266
Violaceae	Viola	34	0.0096664	0.00122391
Vitaceae	Parthenocissus	3	0.00999756	0.00499978
Vitaceae	Vitis	4	0.00577139	0.00288661
Xanthorrhoeaceae	Hemerocallis	2	2e-06	2e-06
Xyridaceae	Xyris	2	0.00392761	0.00392761
Zosteraceae	Zostera	2	0.0219245	0.0219245
			0.0148477	0.00870465

## Sheet: Table C
		rbcL			matK			ITS2
Region	Park	No. Families	MPD	MNTD	No. Families	MPD	MNTD	No. Families	MPD	MNTD
Woodland	1000 Islands NP	141	0.0355155	0.0102294	108	0.0510024	0.0158051	103	0.267339	0.125088
Pacific	Banff NP	76	0.0279963	0.00888156	62	0.0447637	0.0118364	61	0.234615	0.0889311
Woodland	Bruce Peninsula NP	104	0.034946	0.0119907	85	0.0491219	0.0168384	78	0.266186	0.103596
Prairies	Elk Island NP	69	0.0254798	0.00913938	58	0.0418632	0.0131607	54	0.183112	0.0641063
Arctic	Ellesmere Island NP	21	0.0255171	0.00996054	18	0.0358172	0.00749232	18	0.111329	0.0264008
Atlantic	Forillon NP	84	0.0312946	0.0112608	66	0.0411115	0.0133683	63	0.213712	0.0822379
Atlantic	Fundy NP	98	0.0305527	0.00904744	73	0.0467631	0.0165486	75	0.19082	0.0675389
Pacific	Glacier NP	72	0.028019	0.00947377	60	0.0457731	0.0133118	59	0.175859	0.0624923
Prairies	Grasslands NP	60	0.0367794	0.0144647	43	0.049929	0.0245228	48	0.191913	0.0532544
Arctic	Ivvavik NP	52	0.0272319	0.00977693	38	0.0508953	0.0189647	43	0.168577	0.0852779
Atlantic	Kejimkujik	97	0.0317128	0.0113314	68	0.0473681	0.0177346	70	0.2347	0.0993254
Woodland	Koffler Scientific Reserve	92	0.0357741	0.0127058	77	0.0510341	0.0151878	67	0.249577	0.110722
Boreal	La Mauricie NP	83	0.0314257	0.0121051	63	0.0386355	0.0138554	56	0.223141	0.0866073
Boreal	Mingan Archipelago NP	74	0.0278202	0.0107474	60	0.0384222	0.0098904	60	0.174418	0.0715901
Pacific	Mount Revelstoke NP	63	0.0274976	0.0101812	48	0.0478462	0.0168109	46	0.190093	0.0746231
Arctic	Nahannii NP	73	0.0301565	0.0086958	56	0.0474279	0.0127128	56	0.196858	0.0521977
Pacific	Pacific Rim NP	81	0.0299335	0.0128008	57	0.0539654	0.0231167	59	0.167108	0.057993
Woodland	Point Pelee NP	115	0.0403506	0.0128886	96	0.0469139	0.0170797	85	0.221252	0.077302
Prairies	Prince Albert NP	80	0.0325286	0.012691	68	0.0499633	0.0197082	67	0.290446	0.116716
Atlantic	Prince Edward Island NP	98	0.0326979	0.0121822	78	0.0458529	0.0180413	73	0.287714	0.131266
Boreal	Pukaskwa NP	82	0.0321754	0.0122827	65	0.0424068	0.0143299	64	0.283445	0.132061
Prairies	Riding Mountain NP	91	0.0384286	0.0164798	77	0.0514192	0.020502	71	0.289152	0.132524
Boreal	Terra Nova NP	82	0.0281167	0.0101723	57	0.0386047	0.0132317	63	0.15452	0.0487761
Arctic	Torngat Mountains NP	52	0.0225324	0.00683633	40	0.0362724	0.00979735	43	0.13413	0.0345565
Arctic	Ukkusiksalik NP	27	0.0254053	0.0123204	23	0.0345675	0.010289	22	0.127025	0.0352084
Arctic	Wapusk NP	47	0.0251299	0.00989083	41	0.038515	0.0151574	43	0.15574	0.0506289
Prairies	Waterton Lakes NP	87	0.0302172	0.0099373	68	0.0516925	0.0192276	68	0.197947	0.0766446
Pacific	Yoho NP	71	0.0296145	0.0104	58	0.045192	0.0146111	58	0.223089	0.0819381

## Sheet: Table D
Baseline	rbcL			matK			ITS2
Method	Family	Genus	species	Family	Genus	species	Family	Genus	species
Blast	0.998393	0.900628	0.424837	1	0.986034	0.794227	1	0.967412	0.739292
Mothur PP	1	0.867784	0.326816	1	0.978585	0.594041	1	0.996276	0.658287
Mothur Actual	0.999069	0.800745	0.332402	1	0.952514	0.614525	0.999069	0.972998	0.682495
Parks
Method	Family	Genus	species	Family	Genus	species	Family	Genus	species
Blast	0.9741	0.9108	0.4459	0.9996	0.9829	0.802	0.9998	0.9684	0.7248
Mothur PP	0.9708	0.8924	0.3704	1	0.9783	0.5754	1	0.9965	0.6414
Mothur Actual	0.9552	0.8352	0.311	0.9997	0.9566	0.6158	0.9992	0.9777	0.6854
